# Supplementary material for: Whole-genome sequencing reveals high-risk clones of Pseudomonas aeruginosa in Guangdong, China
Source: Front Microbiol. 2023 Apr 14;14:1117017. doi: 10.3389/fmicb.2023.1117017 (PMC10140354; doi:10.3389/fmicb.2023.1117017)
Supplement: Supplementary file 2 [file Table_1.XLSX]

## Sheet: Sheet1
Strains ID	ST	Resistance Character	Hospital	Origin of Specimen	Ward	Date of isolation
19C23	16	MDR(CRPA)	The First Affiliated Hospital of Guangzhou Medical University	Sputum	Department of Neurosurgery	2019
L7	16	MDR(CRPA)	Zhujiang Hospital of Southern Medical University	Sputum	ICU	2018
19C58	16	MDR	The First Affiliated Hospital of Guangzhou Medical University	Sputum	Department of Respiration	2019
P243	27	MDR(CRPA)	Zhujiang Hospital of Southern Medical University	Throat swab	ICU	2019
20C01	108	MDR(CRPA)	The First Affiliated Hospital of Guangzhou Medical University	Sputum	ICU	2020
Q287_1	111	MDR(CRPA)	Zhujiang Hospital of Southern Medical University	Sputum	Department of Neurosurgery	2020
19C20	111	Non-MDR(CRPA)	The First Affiliated Hospital of Guangzhou Medical University	Urine	Department of Urology	2019
N744	155	Non-MDR(CRPA)	Zhujiang Hospital of Southern Medical University	Blood	Department of Internal Medicine	2019
Q54_1	168	MDR(CRPA)	Zhujiang Hospital of Southern Medical University	Blood	ICU	2019
20C32	179	MDR(CRPA)	The First Affiliated Hospital of Guangzhou Medical University	Bronchoalveolar lavage fluid (BALF)	Surgical Deparment	2020
20C25	207	Non-MDR(CRPA)	The First Affiliated Hospital of Guangzhou Medical University	Sputum	Department of Neurosurgery	2019
20C23	207	XDR(CRPA)	The First Affiliated Hospital of Guangzhou Medical University	Sputum	ICU	2019
18C32	207	MDR(CRPA)	The First Affiliated Hospital of Guangzhou Medical University	Sputum	ICU	2018
N686	207	MDR(CRPA)	Zhujiang Hospital of Southern Medical University	Sputum	Department of Pediatrics	2019
O747	207	MDR(CRPA)	Zhujiang Hospital of Southern Medical University	Wound & Abscesses drainage	Department of Orthopedics	2019
K236	209	Non-MDR(CRPA)	Zhujiang Hospital of Southern Medical University	Sputum	Department of Hematology	2018
J727	235	MDR(CRPA)	Zhujiang Hospital of Southern Medical University	Sputum	Department of Neurosurgery	2018
L749	235	MDR(CRPA)	Zhujiang Hospital of Southern Medical University	Sputum	Neurology Department	2019
Q10	235	MDR(CRPA)	Zhujiang Hospital of Southern Medical University	Urine	ICU	2019
J300	241	MDR(CRPA)	Zhujiang Hospital of Southern Medical University	Sputum	ICU	2018
M926	241	MDR(CRPA)	Zhujiang Hospital of Southern Medical University	Hydrothorax	ICU	2019
18C57	244	MDR(CRPA)	The First Affiliated Hospital of Guangzhou Medical University	Ascitic fluid	ICU	2018
19C37	244	MDR(CRPA)	The First Affiliated Hospital of Guangzhou Medical University	Sputum	ICU	2019
19C69	244	MDR(CRPA)	The First Affiliated Hospital of Guangzhou Medical University	Hydrothorax	ICU	2019
K806	244	MDR(CRPA)	Zhujiang Hospital of Southern Medical University	Sputum	ICU	2018
R557	244	MDR(CRPA)	Zhujiang Hospital of Southern Medical University	Hydrothorax	ICU	2020
19C24	244	Non-MDR(CRPA)	The First Affiliated Hospital of Guangzhou Medical University	Sputum	ICU	2019
L968	244	Non-MDR(CRPA)	Zhujiang Hospital of Southern Medical University	Sputum	Surgical Deparment	2019
M659	244	Non-MDR(CRPA)	Zhujiang Hospital of Southern Medical University	Throat swab	Department of Hematology	2019
19C07	244	Non-MDR	The First Affiliated Hospital of Guangzhou Medical University	Sputum	Department of Respiration	2019
N164	245	Non-MDR(CRPA)	Zhujiang Hospital of Southern Medical University	Sputum	Surgical Deparment	2019
19C38	252	MDR(CRPA)	The First Affiliated Hospital of Guangzhou Medical University	Sputum	Department of Respiration	2019
18C51	253	XDR(CRPA)	The First Affiliated Hospital of Guangzhou Medical University	Wound & Abscesses drainage	ICU	2018
19C57	253	MDR(CRPA)	The First Affiliated Hospital of Guangzhou Medical University	Sputum	Department of Respiration	2020
19C39	253	Non-MDR(CRPA)	The First Affiliated Hospital of Guangzhou Medical University	Sputum	ICU	2019
20C49	253	Non-MDR(CRPA)	The First Affiliated Hospital of Guangzhou Medical University	Sputum	Department of Respiration	2020
18C52	253	MDR	The First Affiliated Hospital of Guangzhou Medical University	Bile	Surgical Deparment	2018
M816	260	Non-MDR(CRPA)	Zhujiang Hospital of Southern Medical University	Sputum	Rehabilitation Department	2019
20C20	260	MDR(CRPA)	The First Affiliated Hospital of Guangzhou Medical University	Sputum	Department of Respiration	2020
20C12	261	MDR(CRPA)	The First Affiliated Hospital of Guangzhou Medical University	Sputum	Department of Internal Medicine	2019
18C39	266	Non-MDR(CRPA)	The First Affiliated Hospital of Guangzhou Medical University	Bronchoalveolar lavage fluid (BALF)	Department of Pediatrics	2018
J301	266	MDR(CRPA)	Zhujiang Hospital of Southern Medical University	Sputum	Department of Respiration	2018
20C50	270	Non-MDR(CRPA)	The First Affiliated Hospital of Guangzhou Medical University	Sputum	ICU	2020
J732	270	MDR(CRPA)	Zhujiang Hospital of Southern Medical University	Sputum	Neurology Department	2018
Q344_1	273	Non-MDR(CRPA)	Zhujiang Hospital of Southern Medical University	Blood	Department of Internal Medicine	2020
18C43	274	Non-MDR(CRPA)	The First Affiliated Hospital of Guangzhou Medical University	Sputum	ICU	2018
18C48	274	Non-MDR(CRPA)	The First Affiliated Hospital of Guangzhou Medical University	Hydrothorax	ICU	2018
19C14	274	Non-MDR(CRPA)	The First Affiliated Hospital of Guangzhou Medical University	Sputum	ICU	2019
L852	274	Non-MDR(CRPA)	Zhujiang Hospital of Southern Medical University	Wound & Abscesses drainage	ICU	2019
19C53	274	Non-MDR	The First Affiliated Hospital of Guangzhou Medical University	Bronchoalveolar lavage fluid (BALF)	Department of Respiration	2020
19C25	277	Non-MDR	The First Affiliated Hospital of Guangzhou Medical University	Sputum	ICU	2019
P44	277	Non-MDR	Zhujiang Hospital of Southern Medical University	Secretions	Surgical Deparment	2019
19C13	277	MDR(CRPA)	The First Affiliated Hospital of Guangzhou Medical University	Sputum	Department of Internal Medicine	2019
R532	277	MDR(CRPA)	Zhujiang Hospital of Southern Medical University	Blood	Surgical Deparment	2020
18C49	287	Non-MDR(CRPA)	The First Affiliated Hospital of Guangzhou Medical University	Hydrothorax	Department of Respiration	2018
19C56	292	MDR(CRPA)	The First Affiliated Hospital of Guangzhou Medical University	Bronchoalveolar lavage fluid (BALF)	Surgical Deparment	2019
L177	298	MDR(CRPA)	Zhujiang Hospital of Southern Medical University	Sputum	Neurology Department	2019
18C31	313	Non-MDR(CRPA)	The First Affiliated Hospital of Guangzhou Medical University	Sputum	Department of Respiration	2018
K446_1	313	Non-MDR(CRPA)	Zhujiang Hospital of Southern Medical University	Blood	ICU	2018
19C41	313	MDR(CRPA)	The First Affiliated Hospital of Guangzhou Medical University	Sputum	ICU	2019
M64	313	MDR(CRPA)	Zhujiang Hospital of Southern Medical University	Hydrothorax	Organ Transplant Center	2019
19C01	316	XDR(CRPA)	The First Affiliated Hospital of Guangzhou Medical University	Urine	Department of Urology	2019
19C50	316	XDR(CRPA)	The First Affiliated Hospital of Guangzhou Medical University	Sputum	ICU	2019
M646	319	MDR(CRPA)	Zhujiang Hospital of Southern Medical University	Blood	ICU	2019
19C03	348	Non-MDR(CRPA)	The First Affiliated Hospital of Guangzhou Medical University	Sputum	ICU	2019
19C54	357	Non-MDR(CRPA)	The First Affiliated Hospital of Guangzhou Medical University	Sputum	ICU	2020
L487	357	Non-MDR(CRPA)	Zhujiang Hospital of Southern Medical University	Wound & Abscesses drainage	Organ Transplant Center	2019
R366	357	Non-MDR(CRPA)	Zhujiang Hospital of Southern Medical University	Sputum	Rehabilitation Department	2020
19C67	357	MDR(CRPA)	The First Affiliated Hospital of Guangzhou Medical University	Sputum	Department of Respiration	2020
M19	357	MDR(CRPA)	Zhujiang Hospital of Southern Medical University	Hydrothorax	ICU	2019
19C35	360	Non-MDR(CRPA)	The First Affiliated Hospital of Guangzhou Medical University	Sputum	Department of Respiration	2019
20C36	360	MDR(CRPA)	The First Affiliated Hospital of Guangzhou Medical University	Sputum	ICU	2020
O643	377	MDR(CRPA)	Zhujiang Hospital of Southern Medical University	Blood	Department of Hematology	2019
K825	381	Non-MDR(CRPA)	Zhujiang Hospital of Southern Medical University	Sputum	Neurology Department	2018
Q410	381	Non-MDR	Zhujiang Hospital of Southern Medical University	Surgery incision	ICU	2020
19C63	381	XDR(CRPA)	The First Affiliated Hospital of Guangzhou Medical University	Sputum	ICU	2020
20C15	381	MDR(CRPA)	The First Affiliated Hospital of Guangzhou Medical University	Sputum	ICU	2019
20C21	381	MDR(CRPA)	The First Affiliated Hospital of Guangzhou Medical University	Sputum	ICU	2019
M314	381	MDR(CRPA)	Zhujiang Hospital of Southern Medical University	Sputum	Rehabilitation Department	2019
19C60	385	MDR(CRPA)	The First Affiliated Hospital of Guangzhou Medical University	Sputum	Outpatient Department	2019
20C48	389	Non-MDR(CRPA)	The First Affiliated Hospital of Guangzhou Medical University	Sputum	ICU	2020
M972	395	Non-MDR(CRPA)	Zhujiang Hospital of Southern Medical University	Hydrothorax	ICU	2019
20C28	408	Non-MDR	The First Affiliated Hospital of Guangzhou Medical University	Sputum	Department of Respiration	2019
O732_1	412	Non-MDR(CRPA)	Zhujiang Hospital of Southern Medical University	Sputum	ICU	2019
18C35	446	MDR(CRPA)	The First Affiliated Hospital of Guangzhou Medical University	Sputum	ICU	2018
19C21	455	MDR(CRPA)	The First Affiliated Hospital of Guangzhou Medical University	Urine	Department of Urology	2019
K326_1	463	MDR(CRPA)	Zhujiang Hospital of Southern Medical University	Ascitic fluid	Department of Internal Medicine	2018
18C58	508	MDR(CRPA)	The First Affiliated Hospital of Guangzhou Medical University	Bile	Surgical Deparment	2018
20C33	508	MDR(CRPA)	The First Affiliated Hospital of Guangzhou Medical University	Sputum	ICU	2020
P614	508	MDR(CRPA)	Zhujiang Hospital of Southern Medical University	Surgery incision	Burn and Plastic Surgery	2019
P959_1	508	MDR(CRPA)	Zhujiang Hospital of Southern Medical University	Surgery incision	Burn and Plastic Surgery	2019
18C42	532	Non-MDR(CRPA)	The First Affiliated Hospital of Guangzhou Medical University	Sputum	Department of Respiration	2018
N538	532	Non-MDR(CRPA)	Zhujiang Hospital of Southern Medical University	Sputum	Neurology Department	2019
18C47	532	MDR(CRPA)	The First Affiliated Hospital of Guangzhou Medical University	Bile	Surgical Deparment	2018
18C34	553	XDR(CRPA)	The First Affiliated Hospital of Guangzhou Medical University	Sputum	Department of Respiration	2018
18C45	553	MDR(CRPA)	The First Affiliated Hospital of Guangzhou Medical University	Ascitic fluid	Department of Hepatobiliary Surgery	2018
R167	554	Non-MDR(CRPA)	Zhujiang Hospital of Southern Medical University	Bile	Surgical Deparment	2020
19C04	560	MDR(CRPA)	The First Affiliated Hospital of Guangzhou Medical University	Sputum	ICU	2019
Q648	567	MDR(CRPA)	Zhujiang Hospital of Southern Medical University	Sputum	Surgical Deparment	2020
20C06	569	MDR(CRPA)	The First Affiliated Hospital of Guangzhou Medical University	Sputum	Neurology Department	2020
20C18	569	MDR(CRPA)	The First Affiliated Hospital of Guangzhou Medical University	Sputum	Neurology Department	2019
20C19	569	MDR(CRPA)	The First Affiliated Hospital of Guangzhou Medical University	Sputum	Department of Neurosurgery	2019
20C31	569	MDR(CRPA)	The First Affiliated Hospital of Guangzhou Medical University	Sputum	Neurology Department	2020
19C34	606	Non-MDR(CRPA)	The First Affiliated Hospital of Guangzhou Medical University	Sputum	Department of Respiration	2020
O326	611	Non-MDR(CRPA)	Zhujiang Hospital of Southern Medical University	Blood	ICU	2019
18C36	611	MDR(CRPA)	The First Affiliated Hospital of Guangzhou Medical University	Sputum	Department of Respiration	2018
18C46	611	MDR(CRPA)	The First Affiliated Hospital of Guangzhou Medical University	Bile	Surgical Deparment	2018
19C64	611	MDR(CRPA)	The First Affiliated Hospital of Guangzhou Medical University	Sputum	Department of Respiration	2019
K982	617	MDR(CRPA)	Zhujiang Hospital of Southern Medical University	Sputum	ICU	2018
18C44	644	XDR(CRPA)	The First Affiliated Hospital of Guangzhou Medical University	Sputum	Department of Internal Medicine	2018
18C59	645	MDR(CRPA)	The First Affiliated Hospital of Guangzhou Medical University	Bile	Surgical Deparment	2018
N578	698	Non-MDR(CRPA)	Zhujiang Hospital of Southern Medical University	Sputum	ICU	2019
N688	698	Non-MDR(CRPA)	Zhujiang Hospital of Southern Medical University	Sputum	ICU	2019
N534	699	Non-MDR(CRPA)	Zhujiang Hospital of Southern Medical University	Urine	Department of Urology	2019
19C10	703	MDR(CRPA)	The First Affiliated Hospital of Guangzhou Medical University	Sputum	Department of Respiration	2019
M472	703	MDR(CRPA)	Zhujiang Hospital of Southern Medical University	Sputum	Department of Respiration	2019
N278	708	Non-MDR	Zhujiang Hospital of Southern Medical University	Secretions	Department of Nephropathy	2019
20C29	769	MDR(CRPA)	The First Affiliated Hospital of Guangzhou Medical University	Sputum	Department of Respiration	2019
L293	773	Non-MDR(CRPA)	Zhujiang Hospital of Southern Medical University	Sputum	Department of Hematology	2019
K534_1	773	MDR(CRPA)	Zhujiang Hospital of Southern Medical University	Surgery incision	Surgical Deparment	2018
K961	773	MDR(CRPA)	Zhujiang Hospital of Southern Medical University	Surgery incision	Department of Orthopedics	2018
M423	773	MDR(CRPA)	Zhujiang Hospital of Southern Medical University	Wound & Abscesses drainage	Department of Internal Medicine	2019
Q629	798	MDR(CRPA)	Zhujiang Hospital of Southern Medical University	Ascitic fluid	Organ Transplant Center	2020
19C36	807	MDR(CRPA)	The First Affiliated Hospital of Guangzhou Medical University	Bronchoalveolar lavage fluid (BALF)	ICU	2019
L686	903	MDR(CRPA)	Zhujiang Hospital of Southern Medical University	Sputum	Department of Hematology	2019
L398	927	Non-MDR(CRPA)	Zhujiang Hospital of Southern Medical University	Sputum	Neurology Department	2019
19C08	927	MDR(CRPA)	The First Affiliated Hospital of Guangzhou Medical University	Sputum	ICU	2019
19C65	980	MDR(CRPA)	The First Affiliated Hospital of Guangzhou Medical University	Sputum	Department of Respiration	2020
19C70	1021	Non-MDR	The First Affiliated Hospital of Guangzhou Medical University	Bile	Surgical Deparment	2019
19C42	1086	MDR(CRPA)	The First Affiliated Hospital of Guangzhou Medical University	Sputum	ICU	2019
K238	1123	MDR(CRPA)	Zhujiang Hospital of Southern Medical University	Ascitic fluid	ICU	2018
20C46	1129	MDR(CRPA)	The First Affiliated Hospital of Guangzhou Medical University	Sputum	Department of Internal Medicine	2020
K11	1129	MDR(CRPA)	Zhujiang Hospital of Southern Medical University	Surgery incision	Department of Orthopedics	2018
19C26	1203	Non-MDR(CRPA)	The First Affiliated Hospital of Guangzhou Medical University	Sputum	ICU	2019
18C40	1239	Non-MDR(CRPA)	The First Affiliated Hospital of Guangzhou Medical University	Sputum	Department of Respiration	2018
Q597	1247	Non-MDR(CRPA)	Zhujiang Hospital of Southern Medical University	Secretions	ICU	2020
Q537	1248	Non-MDR(CRPA)	Zhujiang Hospital of Southern Medical University	Throat swab	Department of Pediatrics	2020
19C30	1295	MDR(CRPA)	The First Affiliated Hospital of Guangzhou Medical University	Sputum	Neurology Department	2019
18C41	1338	MDR(CRPA)	The First Affiliated Hospital of Guangzhou Medical University	Sputum	Department of Respiration	2018
20C40	1338	MDR(CRPA)	The First Affiliated Hospital of Guangzhou Medical University	Sputum	Geriatrics Department	2020
18C37	1338	MDR	The First Affiliated Hospital of Guangzhou Medical University	Sputum	Department of Internal Medicine	2018
O275	1338	MDR	Zhujiang Hospital of Southern Medical University	Urine	Department of Urology	2019
L30	1652	Non-MDR	Zhujiang Hospital of Southern Medical University	Wound & Abscesses drainage	Department of Orthopedics	2018
20C37	1655	MDR(CRPA)	The First Affiliated Hospital of Guangzhou Medical University	Sputum	Department of Internal Medicine	2020
19C06	1667	Non-MDR(CRPA)	The First Affiliated Hospital of Guangzhou Medical University	Sputum	Department of Internal Medicine	2019
K715	1684	Non-MDR(CRPA)	Zhujiang Hospital of Southern Medical University	Sputum	Outpatient Department	2018
J346	1718	MDR(CRPA)	Zhujiang Hospital of Southern Medical University	Sputum	ICU	2018
J826_1	1718	MDR(CRPA)	Zhujiang Hospital of Southern Medical University	Sputum	ICU	2018
19C02	1743	MDR(CRPA)	The First Affiliated Hospital of Guangzhou Medical University	Sputum	ICU	2019
20C08	1743	MDR(CRPA)	The First Affiliated Hospital of Guangzhou Medical University	Sputum	ICU	2020
20C09	1743	MDR(CRPA)	The First Affiliated Hospital of Guangzhou Medical University	Sputum	Neurology Department	2020
20C10	1743	MDR(CRPA)	The First Affiliated Hospital of Guangzhou Medical University	Sputum	ICU	2020
19C19	1748	MDR(CRPA)	The First Affiliated Hospital of Guangzhou Medical University	Sputum	ICU	2019
19C48	1920	XDR(CRPA)	The First Affiliated Hospital of Guangzhou Medical University	Bronchoalveolar lavage fluid (BALF)	Surgical Deparment	2019
J822	1930	MDR(CRPA)	Zhujiang Hospital of Southern Medical University	Sputum	Department of Neurosurgery	2018
20C38	1966	Non-MDR(CRPA)	The First Affiliated Hospital of Guangzhou Medical University	Sputum	Department of Respiration	2020
19C46	1971	Non-MDR(CRPA)	The First Affiliated Hospital of Guangzhou Medical University	Bronchoalveolar lavage fluid (BALF)	Surgical Deparment	2019
19C16	1971	XDR(CRPA)	The First Affiliated Hospital of Guangzhou Medical University	Sputum	Department of Internal Medicine	2019
19C17	1971	XDR(CRPA)	The First Affiliated Hospital of Guangzhou Medical University	Sputum	Department of Internal Medicine	2019
19C45	1971	XDR(CRPA)	The First Affiliated Hospital of Guangzhou Medical University	Sputum	Department of Internal Medicine	2019
R530	1971	XDR(CRPA)	Zhujiang Hospital of Southern Medical University	Sputum	ICU	2020
19C40	1971	MDR(CRPA)	The First Affiliated Hospital of Guangzhou Medical University	Sputum	Department of Internal Medicine	2019
K853	1971	MDR(CRPA)	Zhujiang Hospital of Southern Medical University	Sputum	Department of Neurosurgery	2018
Q155_1	2069	Non-MDR(CRPA)	Zhujiang Hospital of Southern Medical University	Hydrothorax	Pulmonary and Critical Care Medicine	2020
19C61	2211	Non-MDR(CRPA)	The First Affiliated Hospital of Guangzhou Medical University	Sputum	ICU	2019
M342	2326	Non-MDR(CRPA)	Zhujiang Hospital of Southern Medical University	Sputum	ICU	2019
19C71	2326	MDR(CRPA)	The First Affiliated Hospital of Guangzhou Medical University	Wound & Abscesses drainage	Department of Respiration	2019
J726	2447	MDR(CRPA)	Zhujiang Hospital of Southern Medical University	Sputum	Neurology Department	2018
P296	2920	Non-MDR(CRPA)	Zhujiang Hospital of Southern Medical University	Sputum	Rehabilitation Department	2019
K857	2957	MDR(CRPA)	Zhujiang Hospital of Southern Medical University	Sputum	Rehabilitation Department	2018
Q747	3213	MDR(CRPA)	Zhujiang Hospital of Southern Medical University	Ascitic fluid	ICU	2020
20C43	3393	MDR(CRPA)	The First Affiliated Hospital of Guangzhou Medical University	Sputum	Department of Respiration	2020
J768	3658	MDR(CRPA)	Zhujiang Hospital of Southern Medical University	Sputum	ICU	2018
K962	3659	Non-MDR(CRPA)	Zhujiang Hospital of Southern Medical University	Blood	Organ Transplant Center	2018
20C42	3660	MDR(CRPA)	The First Affiliated Hospital of Guangzhou Medical University	Sputum	ICU	2020
19C18	3661	MDR(CRPA)	The First Affiliated Hospital of Guangzhou Medical University	Sputum	Department of Respiration	2019
20C13	3664	MDR(CRPA)	The First Affiliated Hospital of Guangzhou Medical University	Sputum	Department of Respiration	2019
J829	3665	MDR(CRPA)	Zhujiang Hospital of Southern Medical University	Sputum	ICU	2018
20C44	3666	MDR(CRPA)	The First Affiliated Hospital of Guangzhou Medical University	Sputum	Department of Respiration	2020
L257	3667	Non-MDR(CRPA)	Zhujiang Hospital of Southern Medical University	Sputum	ICU	2019
20C45	3670	MDR(CRPA)	The First Affiliated Hospital of Guangzhou Medical University	Sputum	Department of Respiration	2020
L811_1	3672	MDR(CRPA)	Zhujiang Hospital of Southern Medical University	Sputum	Surgical Deparment	2019
19C72	3674	Non-MDR(CRPA)	The First Affiliated Hospital of Guangzhou Medical University	Hydrothorax	ICU	2020
O413	3674	Non-MDR(CRPA)	Zhujiang Hospital of Southern Medical University	Sputum	Department of Neurosurgery	2019
J341	3675	Non-MDR(CRPA)	Zhujiang Hospital of Southern Medical University	Secretions	Department of Orthopedics	2018
R169	3677	Non-MDR(CRPA)	Zhujiang Hospital of Southern Medical University	Sputum	ICU	2020
R276	3679	Non-MDR	Zhujiang Hospital of Southern Medical University	Sputum	ICU	2020
J842	3680	MDR(CRPA)	Zhujiang Hospital of Southern Medical University	Sputum	Pulmonary and Critical Care Medicine	2018
20C39	3682	Non-MDR(CRPA)	The First Affiliated Hospital of Guangzhou Medical University	Sputum	ICU	2020
M824	3683	Non-MDR(CRPA)	Zhujiang Hospital of Southern Medical University	Sputum	Pulmonary and Critical Care Medicine	2019
19C27	3684	Non-MDR(CRPA)	The First Affiliated Hospital of Guangzhou Medical University	Sputum	Department of Pediatrics	2019
19C55	3684	Non-MDR(CRPA)	The First Affiliated Hospital of Guangzhou Medical University	Sputum	Department of Internal Medicine	2019
L452	3685	Non-MDR	Zhujiang Hospital of Southern Medical University	Sputum	Department of Neurosurgery	2019
20C47	3686	MDR(CRPA)	The First Affiliated Hospital of Guangzhou Medical University	Bronchoalveolar lavage fluid (BALF)	Department of Respiration	2020
19C11	3687	Non-MDR(CRPA)	The First Affiliated Hospital of Guangzhou Medical University	Sputum	ICU	2019
K105	3688	MDR(CRPA)	Zhujiang Hospital of Southern Medical University	Blood	Neurology Department	2018
20C30	3690	MDR(CRPA)	The First Affiliated Hospital of Guangzhou Medical University	Sputum	Department of Respiration	2020
K805	3691	MDR(CRPA)	Zhujiang Hospital of Southern Medical University	Sputum	Neurology Department	2018
K999	3692	MDR(CRPA)	Zhujiang Hospital of Southern Medical University	Sputum	Department of Neurosurgery	2018
19C28	3693	Non-MDR(CRPA)	The First Affiliated Hospital of Guangzhou Medical University	Sputum	Department of Respiration	2019
M545	3693	Non-MDR(CRPA)	Zhujiang Hospital of Southern Medical University	Sputum	ICU	2019
Q156_1	3694	Non-MDR(CRPA)	Zhujiang Hospital of Southern Medical University	Ascitic fluid	Department of Nephropathy	2020
L89	3695	Non-MDR(CRPA)	Zhujiang Hospital of Southern Medical University	Sputum	ICU	2018
K859	3695	MDR(CRPA)	Zhujiang Hospital of Southern Medical University	Sputum	ICU	2018
20C27	3713	MDR(CRPA)	The First Affiliated Hospital of Guangzhou Medical University	Sputum	Department of Internal Medicine	2020
19C33	1295*	MDR(CRPA)	The First Affiliated Hospital of Guangzhou Medical University	Sputum	Neurology Department	2020
19C15	16*	MDR(CRPA)	The First Affiliated Hospital of Guangzhou Medical University	Sputum	ICU	2019
20C26	2033*	Non-MDR	The First Affiliated Hospital of Guangzhou Medical University	Sputum	ICU	2020
M348	377*	Non-MDR(CRPA)	Zhujiang Hospital of Southern Medical University	Hydrothorax	Outpatient Department	2019
20C14	NA1	Non-MDR(CRPA)	The First Affiliated Hospital of Guangzhou Medical University	Urine	Department of Urology	2020
19C12	NA2	XDR(CRPA)	The First Affiliated Hospital of Guangzhou Medical University	Sputum	Department of Neurosurgery	2019
19C52	NA3	Non-MDR(CRPA)	The First Affiliated Hospital of Guangzhou Medical University	Bronchoalveolar lavage fluid (BALF)	ICU	2019
