# Supplementary material for: Whole-genome sequencing reveals high-risk clones of Pseudomonas aeruginosa in Guangdong, China
Source: Front Microbiol. 2023 Apr 14;14:1117017. doi: 10.3389/fmicb.2023.1117017 (PMC10140354; doi:10.3389/fmicb.2023.1117017)
Supplement: Supplementary file 3 [file Table_2.XLSX]

## Sheet: Assembly_Result
Strains ID	Total Scaffolds Number	Total length (bp)	Average Length (bp)	N50 Length (bp)	Maximum Length (bp)	GC content	Maximum Length/Total length	Completeness	Contamination	Strain_heterogeneity	clean_read_pair_num	clean_read_length	clean_base_num
19C34	98	7246555	73944.4	4014096	4014096	0.6573	0.5539	99.68	2.18	3.12	18601565	100_100	3720313000
20C42	61	7140502	117057	218362	1398441	0.6556	0.1958	99.07	1.1	8.33	27218728	100_100	5443745600
18C41	47	8186490	174181	978640	1437468	0.6536	0.1756	99.33	0.72	18.18	25216473	100_100	5043294600
19C17	39	6759008	173308	426848	926933	0.6611	0.1371	99.68	0.91	5.56	35555084	100_100	7111016800
20C23	35	7927606	226503	587727	1561820	0.6511	0.197	99.68	2.68	14.29	22049282	100_100	4409856400
19C48	34	6778251	199360	429462	1230269	0.6602	0.1815	99.68	1.44	0	19973435	100_100	3994687000
18C48	27	7333928	271627	1769804	2872687	0.6596	0.3917	99.51	5.29	86.67	28811381	100_100	5762276200
K715	27	7182491	266018	1928308	1982299	0.6588	0.276	99.68	0.9	33.33	19067256	100_100	3813451200
J341	27	6276607	232467	351301	673376	0.6654	0.1073	99.68	0.19	0	1083333	100_100	216666600
L811_1	25	7489314	299573	636185	1234671	0.6597	0.1649	99.68	3.5	88.89	32416660	100_100	6483332000
19C50	25	7272077	290883	616519	1014496	0.66	0.1395	99.68	0.91	0	22126816	100_100	4425363200
20C49	25	7162964	286519	423900	1953805	0.6598	0.2728	99.68	0.53	0	14230591	100_100	2846118200
20C46	23	6889315	299535	468760	1261381	0.6595	0.1831	99.68	1.24	0	16533927	100_100	3306785400
L89	23	6821633	296593	422250	923314	0.6619	0.1354	99.68	0.49	0	18472454	100_100	3694490800
K961	22	7394659	336121	831953	2065379	0.6565	0.2793	99.68	1.29	0	20499365	100_100	4099873000
18C40	21	7356425	350306	926878	1719440	0.6597	0.2337	99.68	0.28	0	29781770	100_100	5956354000
19C10	20	6386761	319338	6344257	6344257	0.6649	0.9933	99.63	0.14	0	23406323	100_100	4681264600
19C63	18	7787210	432623	3928412	3928412	0.6528	0.5045	99.35	2.16	11.76	21497086	100_100	4299417200
18C47	17	7147503	420441	1996614	3078838	0.6594	0.4308	99.68	0.45	28.57	26719757	100_100	5343951400
18C43	16	7345513	459095	4329974	4329974	0.6596	0.5895	99.68	0.53	0	29398182	100_100	5879636400
19C70	16	6847844	427990	524299	1251321	0.6613	0.1827	99.68	0.22	0	18147748	100_100	3629549600
19C57	16	6674730	417171	6591509	6591509	0.6592	0.9875	99.68	0.15	0	19889417	100_100	3977883400
20C43	15	7677087	511806	4193508	4193508	0.6554	0.5462	99.51	3.22	71.88	30724295	100_100	6144859000
L398	15	7014939	467663	6690498	6690498	0.6599	0.9537	99.68	0.63	16.67	17905379	100_100	3581075800
19C30	15	6646910	443127	6577487	6577487	0.6611	0.9896	99.68	0.43	66.67	25600521	100_100	5120104200
Q537	15	6367280	424485	769806	1691058	0.6643	0.2656	99.68	0.11	0	2966161	100_100	593232200
20C10	15	6284139	418943	4916671	4916671	0.6655	0.7824	99.68	0.43	0	16213824	100_100	3242764800
20C21	14	7531127	537938	1193493	1975756	0.6535	0.2623	99.51	2.13	6.67	27673776	100_100	5534755200
20C15	13	8073021	621002	1706923	3906400	0.6541	0.4839	99.51	2.2	6.25	18757049	100_100	3751409800
18C35	13	6773048	521004	1791150	2350102	0.6585	0.347	99.68	0.15	0	25773504	100_100	5154700800
19C42	13	6662679	512514	781504	2815413	0.6646	0.4226	99.68	0.26	16.67	21042875	100_100	4208575000
M926	12	6864654	572054	6473164	6473164	0.6571	0.943	99.68	2.28	0	25652099	100_100	5130419800
19C33	12	6645133	553761	6603336	6603336	0.6613	0.9937	99.68	0.43	50	21895723	100_100	4379144600
Q155_1	12	6487973	540664	3548865	3548865	0.6639	0.547	99.68	0.43	0	11880065	100_100	2376013000
20C09	12	6280577	523381	6253346	6253346	0.6655	0.9957	99.68	0.43	0	19547874	100_100	3909574800
20C36	11	7121474	647407	1490675	2569531	0.6602	0.3608	99.59	0.17	0	22166606	100_100	4433321200
Q54_1	11	6901792	627436	1499509	2484867	0.6575	0.36	99.68	1.27	0	34594472	100_100	6918894400
20C31	11	6210094	564554	1846094	2054356	0.666	0.3308	99.51	0.61	0	10408025	100_100	2081605000
19C26	10	7610685	761068	7307242	7307242	0.6598	0.9601	99.51	0.7	44.44	23342721	100_100	4668544200
19C41	10	6957385	695738	3754047	3754047	0.6602	0.5396	99.68	0.44	0	33367266	100_100	6673453200
20C45	10	6769312	676931	1072595	3234993	0.6584	0.4779	99.68	1.08	0	29167349	100_100	5833469800
19C39	10	6755762	675576	3419861	3419861	0.659	0.5062	99.68	0.76	0	25890085	100_100	5178017000
L686	10	6656329	665633	1087958	1729175	0.6639	0.2598	99.68	0.43	0	25939509	100_100	5187901800
P243	9	7187662	798629	6948767	6948767	0.6623	0.9668	99.68	0.11	0	22683016	100_100	4536603200
O643	9	6859387	762154	1438170	2645045	0.6612	0.3856	99.51	0.7	0	15472003	100_100	3094400600
19C67	9	6824609	758290	6746838	6746838	0.661	0.9886	99.68	0.14	0	23384460	100_100	4676892000
19C13	9	6698828	744314	2070031	2120691	0.6609	0.3166	99.51	0.15	0	31658073	100_100	6331614600
19C54	8	7062120	882765	7030692	7030692	0.6586	0.9955	99.35	0.87	0	23557088	100_100	4711417600
20C37	8	6529511	816189	1635476	3226140	0.6616	0.4941	99.68	0.43	0	24303891	100_100	4860778200
20C08	8	6300335	787542	6282272	6282272	0.6652	0.9971	99.68	0.43	0	18257928	100_100	3651585600
J727	7	6984273	997753	4423164	4423164	0.6576	0.6333	99.68	1.86	0	44107854	100_100	8821570800
L749	7	6975258	996465	4153473	4153473	0.6576	0.5955	99.68	1.45	0	43936808	100_100	8787361600
20C26	7	6683519	954788	1096331	2993224	0.6605	0.4479	97.84	0.45	0	30169363	100_100	6033872600
20C40	7	6663982	951997	3509454	3509454	0.661	0.5266	99.59	1.19	71.43	21002727	100_100	4200545400
20C20	7	6654840	950691	1320100	3037925	0.6618	0.4565	99.35	0.45	0	29068924	100_100	5813784800
Q287_1	7	6620732	945819	3989444	3989444	0.6618	0.6026	99.51	0.17	0	20905953	100_100	4181190600
R530	6	7323636	1220606	2839794	3647719	0.6561	0.4981	99.51	1.57	0	24758149	100_100	4951629800
K534_1	6	7122614	1.1871e+06	4661278	4661278	0.6557	0.6544	99.68	1.27	0	30998287	100_100	6199657400
Q10	6	7000764	1166794	3603617	3603617	0.6596	0.5147	99.51	2.19	0	24980664	100_100	4996132800
K326_1	6	6852570	1142095	5533214	5533214	0.6592	0.8075	99.68	0.11	0	37203350	100_100	7440670000
K11	6	6665716	1.11095e+06	1589882	2138766	0.6632	0.3209	99.68	0.14	0	19175333	100_100	3835066600
19C06	6	6391481	1.06525e+06	3860728	3860728	0.663	0.604	99.68	0.16	0	26285105	100_100	5257021000
O275	5	7315373	1.46307e+06	6512256	6512256	0.6565	0.8902	99.51	1.34	0	19029029	100_100	3805805800
18C31	5	7143890	1428778	7034385	7034385	0.6558	0.9847	99.68	1.37	0	28922078	100_100	5784415600
N744	5	6831271	1.36625e+06	6280939	6280939	0.661	0.9194	99.68	0.11	0	34709996	100_100	6941999200
19C37	4	7231311	1.80783e+06	6552585	6552585	0.6591	0.9061	99.51	0.53	0	19481232	100_100	3896246400
19C58	4	6832470	1.70812e+06	6622864	6622864	0.6592	0.9693	99.51	1.24	0	20082536	100_100	4016507200
19C61	4	6694624	1673656	6492931	6492931	0.6649	0.9699	100	0.17	0	19400206	100_100	3880041200
20C32	3	7162799	2.3876e+06	7110859	7110859	0.6602	0.9927	99.68	0.49	0	27111970	100_100	5422394000
O413	3	7126545	2375515	7055231	7055231	0.6627	0.99	99.51	0.7	0	23264240	100_100	4652848000
19C01	3	6912270	2304090	6772051	6772051	0.6575	0.9797	99.68	1.17	0	31691451	100_100	6338290200
P959_1	3	6844614	2281538	6757603	6757603	0.6579	0.9873	99.68	1.38	0	37355700	100_100	7471140000
18C42	3	6841479	2280493	6803765	6803765	0.6599	0.9945	99.51	0.11	0	27131365	100_100	5426273000
J301	3	6835980	2278660	6043120	6043120	0.6587	0.884	99.68	1.24	0	51333595	100_100	10266719000
P614	3	6822003	2274001	6749323	6749323	0.6581	0.9893	99.68	1.38	0	27755677	100_100	5551135400
N538	3	6710458	2.23682e+06	6552976	6552976	0.6605	0.9765	99.68	3.78	2.22	36276622	100_100	7255324400
20C48	3	6696783	2232261	6299231	6299231	0.659	0.9406	99.68	1.35	0	28874765	100_100	5774953000
P44	3	6681779	2.22726e+06	6523113	6523113	0.6613	0.9763	99.51	0.18	0	25480557	100_100	5096111400
K238	3	6644727	2214909	6603350	6603350	0.6625	0.9938	99.68	0.98	76.92	41609779	100_100	8321955800
18C58	3	6498736	2.16625e+06	6443232	6443232	0.6644	0.9915	99.68	0.19	0	24687869	100_100	4937573800
20C47	3	6418428	2139476	6048309	6048309	0.6649	0.9423	99.28	3.68	96	29342831	100_100	5868566200
R557	2	7245268	3622634	7212164	7212164	0.6551	0.9954	99.51	3.39	3.23	29766513	100_100	5953302600
19C16	2	7131223	3.56561e+06	6632968	6632968	0.6563	0.9301	99.51	1.57	0	34776626	100_100	6955325200
M348	2	7079599	3.5398e+06	7017005	7017005	0.6603	0.9912	99.35	0.32	0	20545317	100_100	4109063400
20C28	2	7023158	3511579	6795180	6795180	0.6601	0.9675	98.86	0.83	0	20317895	100_100	4063579000
K853	2	6956077	3.47804e+06	6705457	6705457	0.6618	0.964	99.51	0.43	0	22290601	100_100	4458120200
K446_1	2	6922840	3461420	6900462	6900462	0.6639	0.9968	99.68	4.09	88.46	15284359	100_100	3056871800
19C25	2	6878919	3.43946e+06	6839350	6839350	0.6587	0.9942	99.68	0.15	0	33987082	100_100	6797416400
19C20	2	6876215	3.43811e+06	6844097	6844097	0.6594	0.9953	99.43	0.89	0	31833221	100_100	6366644200
20C12	2	6861979	3.43099e+06	6845586	6845586	0.6596	0.9976	99.68	1.07	0	37213220	100_100	7442644000
L177	2	6849096	3424548	6839046	6839046	0.6612	0.9985	99.51	0.11	0	34071542	100_100	6814308400
Q410	2	6832785	3.41639e+06	6518343	6518343	0.6609	0.954	99.68	5.6	1.75	36059541	100_100	7211908200
18C52	2	6822067	3.41103e+06	6740277	6740277	0.6586	0.988	99.51	0.22	0	36773744	100_100	7354748800
19C56	2	6820027	3.41001e+06	6809181	6809181	0.6592	0.9984	99.19	0.56	14.29	23658718	100_100	4731743600
M816	2	6764702	3382351	6354076	6354076	0.6616	0.9393	99.68	0.65	0	23110792	100_100	4622158400
M64	2	6733301	3.36665e+06	6722610	6722610	0.6619	0.9984	99.68	0.36	0	35379723	100_100	7075944600
M342	2	6696698	3348349	6686462	6686462	0.6622	0.9985	99.68	0.11	0	18826892	100_100	3765378400
18C32	2	6696372	3348186	6396975	6396975	0.6613	0.9553	99.68	0.15	0	23481749	100_100	4696349800
K999	2	6683644	3341822	6645614	6645614	0.6623	0.9943	99.68	0.22	0	27035464	100_100	5407092800
Q747	2	6656825	3.32841e+06	6642816	6642816	0.6615	0.9979	99.68	7.78	0	29087750	100_100	5817550000
20C29	2	6577538	3288769	6292061	6292061	0.6623	0.9566	99.68	0.15	0	27713035	100_100	5542607000
20C27	2	6533382	3266691	6532208	6532208	0.6627	0.9998	99.68	0.11	0	24693125	100_100	4938625000
R167	2	6504477	3.25224e+06	6493202	6493202	0.6637	0.9983	99.68	12.78	0	25323164	100_100	5064632800
19C04	2	6458778	3229389	6377781	6377781	0.6633	0.9875	99.51	0.11	0	23107456	100_100	4621491200
19C36	2	6442536	3221268	6418212	6418212	0.6641	0.9962	99.68	0.14	0	19523889	100_100	3904777800
20C39	2	6438962	3219481	6424643	6424643	0.6631	0.9978	99.51	0.11	0	24710771	100_100	4942154200
19C55	2	6421108	3210554	6409711	6409711	0.663	0.9982	99.51	0.14	0	29753459	100_100	5950691800
18C49	2	6419989	3.20999e+06	6373202	6373202	0.6635	0.9927	99.51	0.11	0	22769224	100_100	4553844800
N688	2	6362258	3181129	6325015	6325015	0.6644	0.9941	99.68	0.11	0	25071764	100_100	5014352800
18C59	2	6353104	3176552	6282785	6282785	0.6652	0.9889	99.68	0.77	83.33	27854618	100_100	5570923600
P296	2	6323581	3.16179e+06	6294814	6294814	0.6642	0.9955	99.51	0.78	0	39263890	100_100	7852778000
19C11	2	6285973	3.14299e+06	6256950	6256950	0.6652	0.9954	99.68	0.14	0	27435804	100_100	5487160800
K859	1	7233641	7233641	7233641	7233641	0.6618	1	99.68	0.49	0	20677778	100_100	4135555600
M646	1	7165989	7165989	7165989	7165989	0.6598	1	99.68	0.16	0	19180462	100_100	3836092400
L257	1	7107908	7107908	7107908	7107908	0.6616	1	99.68	0.11	0	18791564	100_100	3758312800
R276	1	7006227	7006227	7006227	7006227	0.6594	1	99.43	8.34	1.33	21203559	100_100	4240711800
R366	1	6974538	6974538	6974538	6974538	0.6589	1	99.35	3.48	0	45079400	100_100	9015880000
M659	1	6913657	6913657	6913657	6913657	0.6598	1	99.51	2.13	0	38154485	100_100	7630897000
19C24	1	6886894	6886894	6886894	6886894	0.6592	1	99.68	0.73	0	35191186	100_100	7038237200
18C57	1	6885588	6885588	6885588	6885588	0.6603	1	99.51	0.14	0	26809879	100_100	5361975800
M423	1	6875381	6875381	6875381	6875381	0.6614	1	99.35	0.49	0	25764880	100_100	5152976000
20C14	1	6857720	6857720	6857720	6857720	0.6605	1	99.64	0.81	0	26915972	100_100	5383194400
18C51	1	6856126	6856126	6856126	6856126	0.6583	1	99.51	0.22	0	32202302	100_100	6440460400
N534	1	6851843	6851843	6851843	6851843	0.663	1	99.51	0.57	0	21396678	100_100	4279335600
20C50	1	6840423	6840423	6840423	6840423	0.6626	1	99.68	0.43	0	20412585	100_100	4082517000
J732	1	6828019	6828019	6828019	6828019	0.6635	1	99.68	0.43	0	20592540	100_100	4118508000
O747	1	6814219	6814219	6814219	6814219	0.6609	1	99.68	0.46	0	21106124	100_100	4221224800
L487	1	6778632	6778632	6778632	6778632	0.6604	1	99.68	0.45	0	31605902	100_100	6321180400
J768	1	6777343	6777343	6777343	6777343	0.6641	1	99.51	7.9	97.87	24006671	100_100	4801334200
18C46	1	6756663	6756663	6756663	6756663	0.6584	1	99.51	1.57	0	33257852	100_100	6651570400
K857	1	6744045	6744045	6744045	6744045	0.6627	1	99.68	0.14	0	41041125	100_100	8208225000
18C37	1	6729111	6729111	6729111	6729111	0.6605	1	99.51	0.25	0	28279891	100_100	5655978200
L452	1	6724589	6724589	6724589	6724589	0.663	1	99.51	4.65	95.83	39191626	100_100	7838325200
N164	1	6716960	6716960	6716960	6716960	0.6616	1	99.68	0.56	0	27409770	100_100	5481954000
19C45	1	6716219	6716219	6716219	6716219	0.662	1	99.51	0.43	0	23837368	100_100	4767473600
20C25	1	6683599	6683599	6683599	6683599	0.6615	1	99.68	0.14	0	26401824	100_100	5280364800
19C71	1	6673147	6673147	6673147	6673147	0.6626	1	99.68	0.11	0	18752788	100_100	3750557600
M19	1	6660403	6660403	6660403	6660403	0.6615	1	99.35	0.84	0	23457450	100_100	4691490000
K825	1	6650147	6650147	6650147	6650147	0.6612	1	99.19	0.14	0	47157169	100_100	9431433800
N686	1	6641211	6641211	6641211	6641211	0.6617	1	99.68	0.49	0	26704972	100_100	5340994400
19C03	1	6634331	6634331	6634331	6634331	0.6607	1	99.51	0.11	0	39917282	100_100	7983456400
J826_1	1	6617373	6617373	6617373	6617373	0.6614	1	99.68	0.3	0	34787436	100_100	6957487200
J346	1	6603704	6603704	6603704	6603704	0.6616	1	99.68	0.3	0	38870953	100_100	7774190600
L30	1	6599880	6599880	6599880	6599880	0.6619	1	99.51	0.11	0	41279546	100_100	8255909200
18C44	1	6592663	6592663	6592663	6592663	0.6621	1	99.68	0.34	0	35742724	100_100	7148544800
20C33	1	6590523	6590523	6590523	6590523	0.6626	1	99.51	0.6	0	29679800	100_100	5935960000
L293	1	6588395	6588395	6588395	6588395	0.6619	1	99.68	0.16	0	39039094	100_100	7807818800
19C21	1	6587321	6587321	6587321	6587321	0.663	1	99.51	1.09	0	36469575	100_100	7293915000
Q344_1	1	6581106	6581106	6581106	6581106	0.6608	1	99.68	0.11	0	30203745	100_100	6040749000
19C08	1	6552384	6552384	6552384	6552384	0.6629	1	99.51	0.46	0	26145414	100_100	5229082800
19C72	1	6550244	6550244	6550244	6550244	0.6631	1	99.51	0.33	0	26959922	100_100	5391984400
Q648	1	6550129	6550129	6550129	6550129	0.6643	1	99.51	10.37	10.28	26407965	100_100	5281593000
L852	1	6522252	6522252	6522252	6522252	0.6648	1	99.51	0.14	0	20071701	100_100	4014340200
M472	1	6516348	6516348	6516348	6516348	0.6649	1	99.51	0.14	0	23484162	100_100	4696832400
19C19	1	6489318	6489318	6489318	6489318	0.6637	1	99.51	0.11	0	46704092	100_100	9340818400
K805	1	6479900	6479900	6479900	6479900	0.6644	1	99.51	0.22	0	17029098	100_100	3405819600
Q156_1	1	6471947	6471947	6471947	6471947	0.6641	1	99.68	0.16	0	31931960	100_100	6386392000
19C12	1	6469111	6469111	6469111	6469111	0.6623	1	93.02	0.43	0	33272186	100_100	6654437200
18C36	1	6461896	6461896	6461896	6461896	0.6643	1	99.68	0.11	0	22818727	100_100	4563745400
R169	1	6450617	6450617	6450617	6450617	0.6638	1	99.68	2.08	0	32006284	100_100	6401256800
J822	1	6446461	6446461	6446461	6446461	0.6633	1	99.51	0.14	0	26880695	100_100	5376139000
19C27	1	6441896	6441896	6441896	6441896	0.6628	1	99.51	0.11	0	26346304	100_100	5269260800
J300	1	6440699	6440699	6440699	6440699	0.6643	1	99.51	0.11	0	27274989	100_100	5454997800
19C60	1	6426833	6426833	6426833	6426833	0.664	1	99.51	0.11	0	24636496	100_100	4927299200
K962	1	6423316	6423316	6423316	6423316	0.6627	1	99.68	0.11	0	47178213	100_100	9435642600
N278	1	6422913	6422913	6422913	6422913	0.6636	1	99.59	1.71	0	41573123	100_100	8314624600
K806	1	6414943	6414943	6414943	6414943	0.6631	1	99.51	0.14	0	23272680	100_100	4654536000
19C14	1	6409472	6409472	6409472	6409472	0.6645	1	99.68	0.11	0	30353679	100_100	6070735800
19C69	1	6409353	6409353	6409353	6409353	0.6638	1	99.68	0.14	0	31232142	100_100	6246428400
O732_1	1	6407292	6407292	6407292	6407292	0.6642	1	99.51	0.11	0	27513177	100_100	5502635400
K982	1	6399054	6399054	6399054	6399054	0.6637	1	99.51	0.11	0	24280360	100_100	4856072000
18C39	1	6397325	6397325	6397325	6397325	0.665	1	99.68	0.11	0	23053354	100_100	4610670800
K105	1	6392667	6392667	6392667	6392667	0.6642	1	99.68	0.11	0	44603046	100_100	8920609200
K236	1	6388807	6388807	6388807	6388807	0.665	1	99.68	0.22	0	21935370	100_100	4387074000
19C65	1	6382454	6382454	6382454	6382454	0.6658	1	99.35	0.11	0	24613231	100_100	4922646200
M972	1	6379005	6379005	6379005	6379005	0.6649	1	99.51	0.52	0	31040520	100_100	6208104000
L968	1	6377542	6377542	6377542	6377542	0.6632	1	99.68	0.11	0	32992286	100_100	6598457200
M545	1	6374046	6374046	6374046	6374046	0.6636	1	99.51	2.21	0	35675908	100_100	7135181600
R532	1	6372958	6372958	6372958	6372958	0.6628	1	99.51	0.11	0	26075488	100_100	5215097600
18C45	1	6370110	6370110	6370110	6370110	0.6644	1	99.68	0.11	0	24871799	100_100	4974359800
Q629	1	6359890	6359890	6359890	6359890	0.6645	1	99.51	4.27	2.7	28479023	100_100	5695804600
N578	1	6351097	6351097	6351097	6351097	0.6644	1	99.68	0.89	11.11	37578374	100_100	7515674800
18C34	1	6349170	6349170	6349170	6349170	0.6644	1	99.68	0.11	0	26220734	100_100	5244146800
20C38	1	6346070	6346070	6346070	6346070	0.6646	1	99.68	0.11	0	24758990	100_100	4951798000
19C07	1	6345452	6345452	6345452	6345452	0.6621	1	99.51	0.11	0	27325023	100_100	5465004600
19C64	1	6340090	6340090	6340090	6340090	0.6633	1	99.35	0.11	0	27256244	100_100	5451248800
19C15	1	6335076	6335076	6335076	6335076	0.6649	1	99.68	0.14	0	41199837	100_100	8239967400
20C44	1	6332509	6332509	6332509	6332509	0.664	1	99.35	0.11	0	32736741	100_100	6547348200
19C52	1	6331864	6331864	6331864	6331864	0.6687	1	99.93	1.41	0	29827738	100_100	5965547600
19C02	1	6329048	6329048	6329048	6329048	0.6653	1	99.68	0.43	0	37761376	100_100	7552275200
19C35	1	6326201	6326201	6326201	6326201	0.6638	1	99.68	0.11	0	34777025	100_100	6955405000
20C01	1	6324702	6324702	6324702	6324702	0.6648	1	98.7	0.16	0	26779729	100_100	5355945800
J842	1	6323309	6323309	6323309	6323309	0.6647	1	99.51	0.11	0	46909915	100_100	9381983000
J829	1	6321915	6321915	6321915	6321915	0.6646	1	99.68	0.11	0	24388093	100_100	4877618600
19C40	1	6306515	6306515	6306515	6306515	0.6617	1	99.19	0.43	0	24285720	100_100	4857144000
19C28	1	6304758	6304758	6304758	6304758	0.6639	1	99.68	0.11	0	25318234	100_100	5063646800
19C46	1	6303881	6303881	6303881	6303881	0.6618	1	99.19	0.43	0	21528112	100_100	4305622400
19C18	1	6303147	6303147	6303147	6303147	0.6647	1	99.51	0.11	0	31950340	100_100	6390068000
L7	1	6290248	6290248	6290248	6290248	0.6659	1	99.19	0.11	0	17138047	100_100	3427609400
19C53	1	6285814	6285814	6285814	6285814	0.6648	1	99.68	0.11	0	25012570	100_100	5002514000
J726	1	6275961	6275961	6275961	6275961	0.6655	1	99.66	0.11	0	21727509	100_100	4345501800
19C23	1	6275868	6275868	6275868	6275868	0.6655	1	99.51	0.13	0	33909560	100_100	6781912000
O326	1	6269861	6269861	6269861	6269861	0.6643	1	99.68	4.39	0	32597078	100_100	6519415600
20C06	1	6261274	6261274	6261274	6261274	0.6655	1	99.5	0.11	0	33473971	100_100	6694794200
20C19	1	6261065	6261065	6261065	6261065	0.6655	1	99.5	0.11	0	32478021	100_100	6495604200
20C13	1	6258133	6258133	6258133	6258133	0.666	1	99.68	0.14	0	35829406	100_100	7165881200
20C18	1	6256865	6256865	6256865	6256865	0.6656	1	99.51	0.11	0	31989064	100_100	6397812800
20C30	1	6246666	6246666	6246666	6246666	0.6656	1	99.68	0.11	0	23534576	100_100	4706915200
Q597	1	6208848	6208848	6208848	6208848	0.6639	1	99.59	1.89	0	34183964	100_100	6836792800
M314	1	6200098	6200098	6200098	6200098	0.6643	1	99.19	0.16	0	32551416	100_100	6510283200
M824	1	6198175	6198175	6198175	6198175	0.664	1	99.68	1.11	0	39472413	100_100	7894482600
19C38	1	6147590	6147590	6147590	6147590	0.6647	1	99.68	0.27	50	21495526	100_100	4299105200
