# Supplementary material for: Whole-genome sequencing reveals high-risk clones of Pseudomonas aeruginosa in Guangdong, China
Source: Front Microbiol. 2023 Apr 14;14:1117017. doi: 10.3389/fmicb.2023.1117017 (PMC10140354; doi:10.3389/fmicb.2023.1117017)
Supplement: Supplementary file 4 [file Table_3.XLSX]

## Sheet: Resistance_Gene
Sample	ST	MIC	Cut_Off	Best_Hit_ARO	Best_Identities	Drug Class	Resistance Mechanism	AMR Gene Family
19C58	16	XDRP(CRPA)	Strict	AAC(6')-Ib9	98.99	aminoglycoside antibiotic	antibiotic inactivation	AAC(6')
19C23	16	MDRP(CRPA)	Strict	APH(3')-IIb	99.25	aminoglycoside antibiotic	antibiotic inactivation	APH(3')
19C58	16	XDRP(CRPA)	Strict	APH(3')-IIb	99.25	aminoglycoside antibiotic	antibiotic inactivation	APH(3')
L7	16	MDRP(CRPA)	Strict	APH(3')-IIb	99.25	aminoglycoside antibiotic	antibiotic inactivation	APH(3')
19C23	16	MDRP(CRPA)	Perfect	arnA	100	peptide antibiotic	antibiotic target alteration	pmr phosphoethanolamine transferase
19C58	16	XDRP(CRPA)	Perfect	arnA	100	peptide antibiotic	antibiotic target alteration	pmr phosphoethanolamine transferase
L7	16	MDRP(CRPA)	Perfect	arnA	100	peptide antibiotic	antibiotic target alteration	pmr phosphoethanolamine transferase
19C23	16	MDRP(CRPA)	Strict	basR	99.55	peptide antibiotic	antibiotic target alteration; antibiotic efflux	pmr phosphoethanolamine transferase
19C58	16	XDRP(CRPA)	Strict	basR	99.55	peptide antibiotic	antibiotic target alteration; antibiotic efflux	pmr phosphoethanolamine transferase
L7	16	MDRP(CRPA)	Strict	basR	99.55	peptide antibiotic	antibiotic target alteration; antibiotic efflux	pmr phosphoethanolamine transferase
19C23	16	MDRP(CRPA)	Perfect	basS	100	peptide antibiotic	antibiotic target alteration; antibiotic efflux	pmr phosphoethanolamine transferase
19C58	16	XDRP(CRPA)	Perfect	basS	100	peptide antibiotic	antibiotic target alteration; antibiotic efflux	pmr phosphoethanolamine transferase
L7	16	MDRP(CRPA)	Perfect	basS	100	peptide antibiotic	antibiotic target alteration; antibiotic efflux	pmr phosphoethanolamine transferase
19C23	16	MDRP(CRPA)	Strict	bcr-1	99.75	bicyclomycin	antibiotic efflux	major facilitator superfamily (MFS) antibiotic efflux pump
19C58	16	XDRP(CRPA)	Strict	bcr-1	99.75	bicyclomycin	antibiotic efflux	major facilitator superfamily (MFS) antibiotic efflux pump
L7	16	MDRP(CRPA)	Strict	bcr-1	99.75	bicyclomycin	antibiotic efflux	major facilitator superfamily (MFS) antibiotic efflux pump
19C58	16	XDRP(CRPA)	Perfect	catB3	100	phenicol antibiotic	antibiotic inactivation	chloramphenicol acetyltransferase (CAT)
19C23	16	MDRP(CRPA)	Perfect	cprR	100	peptide antibiotic	antibiotic target alteration; antibiotic efflux	pmr phosphoethanolamine transferase
19C58	16	XDRP(CRPA)	Perfect	cprR	100	peptide antibiotic	antibiotic target alteration; antibiotic efflux	pmr phosphoethanolamine transferase
L7	16	MDRP(CRPA)	Perfect	cprR	100	peptide antibiotic	antibiotic target alteration; antibiotic efflux	pmr phosphoethanolamine transferase
19C23	16	MDRP(CRPA)	Strict	cprS	99.77	peptide antibiotic	antibiotic target alteration; antibiotic efflux	pmr phosphoethanolamine transferase
19C58	16	XDRP(CRPA)	Strict	cprS	99.77	peptide antibiotic	antibiotic target alteration; antibiotic efflux	pmr phosphoethanolamine transferase
L7	16	MDRP(CRPA)	Strict	cprS	99.77	peptide antibiotic	antibiotic target alteration; antibiotic efflux	pmr phosphoethanolamine transferase
19C58	16	XDRP(CRPA)	Perfect	CTX-M-13	100	cephalosporin	antibiotic inactivation	CTX-M beta-lactamase
19C23	16	MDRP(CRPA)	Strict	FosA	99.26	fosfomycin	antibiotic inactivation	fosfomycin thiol transferase
19C58	16	XDRP(CRPA)	Strict	FosA	99.26	fosfomycin	antibiotic inactivation	fosfomycin thiol transferase
L7	16	MDRP(CRPA)	Strict	FosA	99.26	fosfomycin	antibiotic inactivation	fosfomycin thiol transferase
19C23	16	MDRP(CRPA)	Perfect	MexA	100	macrolide antibiotic; fluoroquinolone antibiotic; monobactam; carbapenem; cephalosporin; cephamycin; penam; tetracycline antibiotic; peptide antibiotic; aminocoumarin antibiotic; diaminopyrimidine antibiotic; sulfonamide antibiotic; phenicol antibiotic; penem	antibiotic efflux	resistance-nodulation-cell division (RND) antibiotic efflux pump
19C58	16	XDRP(CRPA)	Perfect	MexA	100	macrolide antibiotic; fluoroquinolone antibiotic; monobactam; carbapenem; cephalosporin; cephamycin; penam; tetracycline antibiotic; peptide antibiotic; aminocoumarin antibiotic; diaminopyrimidine antibiotic; sulfonamide antibiotic; phenicol antibiotic; penem	antibiotic efflux	resistance-nodulation-cell division (RND) antibiotic efflux pump
L7	16	MDRP(CRPA)	Perfect	MexA	100	macrolide antibiotic; fluoroquinolone antibiotic; monobactam; carbapenem; cephalosporin; cephamycin; penam; tetracycline antibiotic; peptide antibiotic; aminocoumarin antibiotic; diaminopyrimidine antibiotic; sulfonamide antibiotic; phenicol antibiotic; penem	antibiotic efflux	resistance-nodulation-cell division (RND) antibiotic efflux pump
19C23	16	MDRP(CRPA)	Strict	MexB	99.9	macrolide antibiotic; fluoroquinolone antibiotic; monobactam; carbapenem; cephalosporin; cephamycin; penam; tetracycline antibiotic; peptide antibiotic; aminocoumarin antibiotic; diaminopyrimidine antibiotic; sulfonamide antibiotic; phenicol antibiotic; penem	antibiotic efflux	resistance-nodulation-cell division (RND) antibiotic efflux pump
19C58	16	XDRP(CRPA)	Strict	MexB	99.9	macrolide antibiotic; fluoroquinolone antibiotic; monobactam; carbapenem; cephalosporin; cephamycin; penam; tetracycline antibiotic; peptide antibiotic; aminocoumarin antibiotic; diaminopyrimidine antibiotic; sulfonamide antibiotic; phenicol antibiotic; penem	antibiotic efflux	resistance-nodulation-cell division (RND) antibiotic efflux pump
L7	16	MDRP(CRPA)	Strict	MexB	99.9	macrolide antibiotic; fluoroquinolone antibiotic; monobactam; carbapenem; cephalosporin; cephamycin; penam; tetracycline antibiotic; peptide antibiotic; aminocoumarin antibiotic; diaminopyrimidine antibiotic; sulfonamide antibiotic; phenicol antibiotic; penem	antibiotic efflux	resistance-nodulation-cell division (RND) antibiotic efflux pump
19C23	16	MDRP(CRPA)	Perfect	MexC	100	macrolide antibiotic; fluoroquinolone antibiotic; aminoglycoside antibiotic; cephalosporin; penam; tetracycline antibiotic; aminocoumarin antibiotic; diaminopyrimidine antibiotic; phenicol antibiotic	antibiotic efflux	resistance-nodulation-cell division (RND) antibiotic efflux pump
19C58	16	XDRP(CRPA)	Perfect	MexC	100	macrolide antibiotic; fluoroquinolone antibiotic; aminoglycoside antibiotic; cephalosporin; penam; tetracycline antibiotic; aminocoumarin antibiotic; diaminopyrimidine antibiotic; phenicol antibiotic	antibiotic efflux	resistance-nodulation-cell division (RND) antibiotic efflux pump
L7	16	MDRP(CRPA)	Strict	MexC	100	macrolide antibiotic; fluoroquinolone antibiotic; aminoglycoside antibiotic; cephalosporin; penam; tetracycline antibiotic; aminocoumarin antibiotic; diaminopyrimidine antibiotic; phenicol antibiotic	antibiotic efflux	resistance-nodulation-cell division (RND) antibiotic efflux pump
19C23	16	MDRP(CRPA)	Strict	MexD	95.52	macrolide antibiotic; fluoroquinolone antibiotic; aminoglycoside antibiotic; cephalosporin; penam; tetracycline antibiotic; aminocoumarin antibiotic; diaminopyrimidine antibiotic; phenicol antibiotic	antibiotic efflux	resistance-nodulation-cell division (RND) antibiotic efflux pump
19C58	16	XDRP(CRPA)	Strict	MexD	95.52	macrolide antibiotic; fluoroquinolone antibiotic; aminoglycoside antibiotic; cephalosporin; penam; tetracycline antibiotic; aminocoumarin antibiotic; diaminopyrimidine antibiotic; phenicol antibiotic	antibiotic efflux	resistance-nodulation-cell division (RND) antibiotic efflux pump
L7	16	MDRP(CRPA)	Strict	MexD	95.52	macrolide antibiotic; fluoroquinolone antibiotic; aminoglycoside antibiotic; cephalosporin; penam; tetracycline antibiotic; aminocoumarin antibiotic; diaminopyrimidine antibiotic; phenicol antibiotic	antibiotic efflux	resistance-nodulation-cell division (RND) antibiotic efflux pump
19C23	16	MDRP(CRPA)	Perfect	MexE	100	fluoroquinolone antibiotic; diaminopyrimidine antibiotic; phenicol antibiotic	antibiotic efflux	resistance-nodulation-cell division (RND) antibiotic efflux pump
19C58	16	XDRP(CRPA)	Perfect	MexE	100	fluoroquinolone antibiotic; diaminopyrimidine antibiotic; phenicol antibiotic	antibiotic efflux	resistance-nodulation-cell division (RND) antibiotic efflux pump
L7	16	MDRP(CRPA)	Perfect	MexE	100	fluoroquinolone antibiotic; diaminopyrimidine antibiotic; phenicol antibiotic	antibiotic efflux	resistance-nodulation-cell division (RND) antibiotic efflux pump
19C23	16	MDRP(CRPA)	Perfect	MexF	100	fluoroquinolone antibiotic; diaminopyrimidine antibiotic; phenicol antibiotic	antibiotic efflux	resistance-nodulation-cell division (RND) antibiotic efflux pump
19C58	16	XDRP(CRPA)	Perfect	MexF	100	fluoroquinolone antibiotic; diaminopyrimidine antibiotic; phenicol antibiotic	antibiotic efflux	resistance-nodulation-cell division (RND) antibiotic efflux pump
L7	16	MDRP(CRPA)	Perfect	MexF	100	fluoroquinolone antibiotic; diaminopyrimidine antibiotic; phenicol antibiotic	antibiotic efflux	resistance-nodulation-cell division (RND) antibiotic efflux pump
19C23	16	MDRP(CRPA)	Perfect	MexG	100	fluoroquinolone antibiotic; tetracycline antibiotic; acridine dye; disinfecting agents and intercalating dyes	antibiotic efflux	resistance-nodulation-cell division (RND) antibiotic efflux pump
19C58	16	XDRP(CRPA)	Perfect	MexG	100	fluoroquinolone antibiotic; tetracycline antibiotic; acridine dye; disinfecting agents and intercalating dyes	antibiotic efflux	resistance-nodulation-cell division (RND) antibiotic efflux pump
L7	16	MDRP(CRPA)	Perfect	MexG	100	fluoroquinolone antibiotic; tetracycline antibiotic; acridine dye; disinfecting agents and intercalating dyes	antibiotic efflux	resistance-nodulation-cell division (RND) antibiotic efflux pump
19C23	16	MDRP(CRPA)	Perfect	MexH	100	fluoroquinolone antibiotic; tetracycline antibiotic; acridine dye; disinfecting agents and intercalating dyes	antibiotic efflux	resistance-nodulation-cell division (RND) antibiotic efflux pump
19C58	16	XDRP(CRPA)	Perfect	MexH	100	fluoroquinolone antibiotic; tetracycline antibiotic; acridine dye; disinfecting agents and intercalating dyes	antibiotic efflux	resistance-nodulation-cell division (RND) antibiotic efflux pump
L7	16	MDRP(CRPA)	Perfect	MexH	100	fluoroquinolone antibiotic; tetracycline antibiotic; acridine dye; disinfecting agents and intercalating dyes	antibiotic efflux	resistance-nodulation-cell division (RND) antibiotic efflux pump
19C23	16	MDRP(CRPA)	Perfect	MexI	100	fluoroquinolone antibiotic; tetracycline antibiotic; acridine dye; disinfecting agents and intercalating dyes	antibiotic efflux	resistance-nodulation-cell division (RND) antibiotic efflux pump
19C58	16	XDRP(CRPA)	Perfect	MexI	100	fluoroquinolone antibiotic; tetracycline antibiotic; acridine dye; disinfecting agents and intercalating dyes	antibiotic efflux	resistance-nodulation-cell division (RND) antibiotic efflux pump
L7	16	MDRP(CRPA)	Perfect	MexI	100	fluoroquinolone antibiotic; tetracycline antibiotic; acridine dye; disinfecting agents and intercalating dyes	antibiotic efflux	resistance-nodulation-cell division (RND) antibiotic efflux pump
19C23	16	MDRP(CRPA)	Strict	MexJ	99.73	macrolide antibiotic; tetracycline antibiotic; triclosan	antibiotic efflux	resistance-nodulation-cell division (RND) antibiotic efflux pump
19C58	16	XDRP(CRPA)	Strict	MexJ	99.73	macrolide antibiotic; tetracycline antibiotic; triclosan	antibiotic efflux	resistance-nodulation-cell division (RND) antibiotic efflux pump
L7	16	MDRP(CRPA)	Strict	MexJ	99.73	macrolide antibiotic; tetracycline antibiotic; triclosan	antibiotic efflux	resistance-nodulation-cell division (RND) antibiotic efflux pump
19C23	16	MDRP(CRPA)	Perfect	MexK	100	macrolide antibiotic; tetracycline antibiotic; triclosan	antibiotic efflux	resistance-nodulation-cell division (RND) antibiotic efflux pump
19C58	16	XDRP(CRPA)	Perfect	MexK	100	macrolide antibiotic; tetracycline antibiotic; triclosan	antibiotic efflux	resistance-nodulation-cell division (RND) antibiotic efflux pump
L7	16	MDRP(CRPA)	Perfect	MexK	100	macrolide antibiotic; tetracycline antibiotic; triclosan	antibiotic efflux	resistance-nodulation-cell division (RND) antibiotic efflux pump
19C23	16	MDRP(CRPA)	Perfect	MexL	100	macrolide antibiotic; tetracycline antibiotic; triclosan	antibiotic efflux	resistance-nodulation-cell division (RND) antibiotic efflux pump
19C58	16	XDRP(CRPA)	Perfect	MexL	100	macrolide antibiotic; tetracycline antibiotic; triclosan	antibiotic efflux	resistance-nodulation-cell division (RND) antibiotic efflux pump
L7	16	MDRP(CRPA)	Perfect	MexL	100	macrolide antibiotic; tetracycline antibiotic; triclosan	antibiotic efflux	resistance-nodulation-cell division (RND) antibiotic efflux pump
19C23	16	MDRP(CRPA)	Strict	mexM	98.7	phenicol antibiotic	antibiotic efflux	resistance-nodulation-cell division (RND) antibiotic efflux pump
19C58	16	XDRP(CRPA)	Strict	mexM	98.7	phenicol antibiotic	antibiotic efflux	resistance-nodulation-cell division (RND) antibiotic efflux pump
L7	16	MDRP(CRPA)	Strict	mexM	98.7	phenicol antibiotic	antibiotic efflux	resistance-nodulation-cell division (RND) antibiotic efflux pump
19C23	16	MDRP(CRPA)	Strict	mexN	99.71	phenicol antibiotic	antibiotic efflux	resistance-nodulation-cell division (RND) antibiotic efflux pump
19C58	16	XDRP(CRPA)	Strict	mexN	99.71	phenicol antibiotic	antibiotic efflux	resistance-nodulation-cell division (RND) antibiotic efflux pump
L7	16	MDRP(CRPA)	Strict	mexN	99.71	phenicol antibiotic	antibiotic efflux	resistance-nodulation-cell division (RND) antibiotic efflux pump
19C23	16	MDRP(CRPA)	Strict	mexP	99.48	macrolide antibiotic; carbapenem; tetracycline antibiotic; acridine dye; diaminopyrimidine antibiotic; phenicol antibiotic; disinfecting agents and intercalating dyes	antibiotic efflux	resistance-nodulation-cell division (RND) antibiotic efflux pump
19C58	16	XDRP(CRPA)	Strict	mexP	99.48	macrolide antibiotic; carbapenem; tetracycline antibiotic; acridine dye; diaminopyrimidine antibiotic; phenicol antibiotic; disinfecting agents and intercalating dyes	antibiotic efflux	resistance-nodulation-cell division (RND) antibiotic efflux pump
L7	16	MDRP(CRPA)	Strict	mexP	99.48	macrolide antibiotic; carbapenem; tetracycline antibiotic; acridine dye; diaminopyrimidine antibiotic; phenicol antibiotic; disinfecting agents and intercalating dyes	antibiotic efflux	resistance-nodulation-cell division (RND) antibiotic efflux pump
19C23	16	MDRP(CRPA)	Strict	mexQ	99.43	macrolide antibiotic; carbapenem; tetracycline antibiotic; acridine dye; diaminopyrimidine antibiotic; phenicol antibiotic; disinfecting agents and intercalating dyes	antibiotic efflux	resistance-nodulation-cell division (RND) antibiotic efflux pump
19C58	16	XDRP(CRPA)	Strict	mexQ	99.43	macrolide antibiotic; carbapenem; tetracycline antibiotic; acridine dye; diaminopyrimidine antibiotic; phenicol antibiotic; disinfecting agents and intercalating dyes	antibiotic efflux	resistance-nodulation-cell division (RND) antibiotic efflux pump
L7	16	MDRP(CRPA)	Strict	mexQ	99.43	macrolide antibiotic; carbapenem; tetracycline antibiotic; acridine dye; diaminopyrimidine antibiotic; phenicol antibiotic; disinfecting agents and intercalating dyes	antibiotic efflux	resistance-nodulation-cell division (RND) antibiotic efflux pump
19C23	16	MDRP(CRPA)	Strict	MexR	99.32	macrolide antibiotic; fluoroquinolone antibiotic; monobactam; carbapenem; cephalosporin; cephamycin; penam; tetracycline antibiotic; peptide antibiotic; aminocoumarin antibiotic; diaminopyrimidine antibiotic; sulfonamide antibiotic; phenicol antibiotic; penem	antibiotic target alteration; antibiotic efflux	resistance-nodulation-cell division (RND) antibiotic efflux pump
19C58	16	XDRP(CRPA)	Strict	MexR	99.32	macrolide antibiotic; fluoroquinolone antibiotic; monobactam; carbapenem; cephalosporin; cephamycin; penam; tetracycline antibiotic; peptide antibiotic; aminocoumarin antibiotic; diaminopyrimidine antibiotic; sulfonamide antibiotic; phenicol antibiotic; penem	antibiotic target alteration; antibiotic efflux	resistance-nodulation-cell division (RND) antibiotic efflux pump
L7	16	MDRP(CRPA)	Strict	MexR	99.32	macrolide antibiotic; fluoroquinolone antibiotic; monobactam; carbapenem; cephalosporin; cephamycin; penam; tetracycline antibiotic; peptide antibiotic; aminocoumarin antibiotic; diaminopyrimidine antibiotic; sulfonamide antibiotic; phenicol antibiotic; penem	antibiotic target alteration; antibiotic efflux	resistance-nodulation-cell division (RND) antibiotic efflux pump
19C23	16	MDRP(CRPA)	Strict	MexS	99.71	fluoroquinolone antibiotic; diaminopyrimidine antibiotic; phenicol antibiotic	antibiotic efflux	resistance-nodulation-cell division (RND) antibiotic efflux pump
19C58	16	XDRP(CRPA)	Strict	MexS	99.71	fluoroquinolone antibiotic; diaminopyrimidine antibiotic; phenicol antibiotic	antibiotic efflux	resistance-nodulation-cell division (RND) antibiotic efflux pump
L7	16	MDRP(CRPA)	Strict	MexS	100	fluoroquinolone antibiotic; diaminopyrimidine antibiotic; phenicol antibiotic	antibiotic efflux	resistance-nodulation-cell division (RND) antibiotic efflux pump
19C23	16	MDRP(CRPA)	Strict	MexT	99.63	fluoroquinolone antibiotic; diaminopyrimidine antibiotic; phenicol antibiotic	antibiotic efflux	resistance-nodulation-cell division (RND) antibiotic efflux pump
19C58	16	XDRP(CRPA)	Strict	MexT	99.63	fluoroquinolone antibiotic; diaminopyrimidine antibiotic; phenicol antibiotic	antibiotic efflux	resistance-nodulation-cell division (RND) antibiotic efflux pump
L7	16	MDRP(CRPA)	Strict	MexT	99.63	fluoroquinolone antibiotic; diaminopyrimidine antibiotic; phenicol antibiotic	antibiotic efflux	resistance-nodulation-cell division (RND) antibiotic efflux pump
19C23	16	MDRP(CRPA)	Strict	MexV	99.47	macrolide antibiotic; fluoroquinolone antibiotic; tetracycline antibiotic; acridine dye; phenicol antibiotic; disinfecting agents and intercalating dyes	antibiotic efflux	resistance-nodulation-cell division (RND) antibiotic efflux pump
19C58	16	XDRP(CRPA)	Strict	MexV	99.47	macrolide antibiotic; fluoroquinolone antibiotic; tetracycline antibiotic; acridine dye; phenicol antibiotic; disinfecting agents and intercalating dyes	antibiotic efflux	resistance-nodulation-cell division (RND) antibiotic efflux pump
L7	16	MDRP(CRPA)	Strict	MexV	99.47	macrolide antibiotic; fluoroquinolone antibiotic; tetracycline antibiotic; acridine dye; phenicol antibiotic; disinfecting agents and intercalating dyes	antibiotic efflux	resistance-nodulation-cell division (RND) antibiotic efflux pump
19C23	16	MDRP(CRPA)	Strict	MexW	99.8	macrolide antibiotic; fluoroquinolone antibiotic; tetracycline antibiotic; acridine dye; phenicol antibiotic; disinfecting agents and intercalating dyes	antibiotic efflux	resistance-nodulation-cell division (RND) antibiotic efflux pump
19C58	16	XDRP(CRPA)	Strict	MexW	99.8	macrolide antibiotic; fluoroquinolone antibiotic; tetracycline antibiotic; acridine dye; phenicol antibiotic; disinfecting agents and intercalating dyes	antibiotic efflux	resistance-nodulation-cell division (RND) antibiotic efflux pump
L7	16	MDRP(CRPA)	Strict	MexW	99.8	macrolide antibiotic; fluoroquinolone antibiotic; tetracycline antibiotic; acridine dye; phenicol antibiotic; disinfecting agents and intercalating dyes	antibiotic efflux	resistance-nodulation-cell division (RND) antibiotic efflux pump
19C23	16	MDRP(CRPA)	Strict	mexY	93.59	macrolide antibiotic; fluoroquinolone antibiotic; aminoglycoside antibiotic; carbapenem; cephalosporin; cephamycin; penam; tetracycline antibiotic; acridine dye; phenicol antibiotic; disinfecting agents and intercalating dyes	antibiotic efflux	resistance-nodulation-cell division (RND) antibiotic efflux pump
19C58	16	XDRP(CRPA)	Strict	mexY	93.59	macrolide antibiotic; fluoroquinolone antibiotic; aminoglycoside antibiotic; carbapenem; cephalosporin; cephamycin; penam; tetracycline antibiotic; acridine dye; phenicol antibiotic; disinfecting agents and intercalating dyes	antibiotic efflux	resistance-nodulation-cell division (RND) antibiotic efflux pump
L7	16	MDRP(CRPA)	Strict	mexY	93.59	macrolide antibiotic; fluoroquinolone antibiotic; aminoglycoside antibiotic; carbapenem; cephalosporin; cephamycin; penam; tetracycline antibiotic; acridine dye; phenicol antibiotic; disinfecting agents and intercalating dyes	antibiotic efflux	resistance-nodulation-cell division (RND) antibiotic efflux pump
19C23	16	MDRP(CRPA)	Strict	MexZ	100	macrolide antibiotic; fluoroquinolone antibiotic; aminoglycoside antibiotic; carbapenem; cephalosporin; cephamycin; penam; tetracycline antibiotic; acridine dye; phenicol antibiotic; disinfecting agents and intercalating dyes	antibiotic efflux	resistance-nodulation-cell division (RND) antibiotic efflux pump
19C58	16	XDRP(CRPA)	Strict	MexZ	100	macrolide antibiotic; fluoroquinolone antibiotic; aminoglycoside antibiotic; carbapenem; cephalosporin; cephamycin; penam; tetracycline antibiotic; acridine dye; phenicol antibiotic; disinfecting agents and intercalating dyes	antibiotic efflux	resistance-nodulation-cell division (RND) antibiotic efflux pump
L7	16	MDRP(CRPA)	Strict	MexZ	100	macrolide antibiotic; fluoroquinolone antibiotic; aminoglycoside antibiotic; carbapenem; cephalosporin; cephamycin; penam; tetracycline antibiotic; acridine dye; phenicol antibiotic; disinfecting agents and intercalating dyes	antibiotic efflux	resistance-nodulation-cell division (RND) antibiotic efflux pump
19C23	16	MDRP(CRPA)	Perfect	MuxA	100	macrolide antibiotic; monobactam; tetracycline antibiotic; aminocoumarin antibiotic	antibiotic efflux	resistance-nodulation-cell division (RND) antibiotic efflux pump
19C58	16	XDRP(CRPA)	Perfect	MuxA	100	macrolide antibiotic; monobactam; tetracycline antibiotic; aminocoumarin antibiotic	antibiotic efflux	resistance-nodulation-cell division (RND) antibiotic efflux pump
L7	16	MDRP(CRPA)	Perfect	MuxA	100	macrolide antibiotic; monobactam; tetracycline antibiotic; aminocoumarin antibiotic	antibiotic efflux	resistance-nodulation-cell division (RND) antibiotic efflux pump
19C23	16	MDRP(CRPA)	Perfect	MuxB	100	macrolide antibiotic; monobactam; tetracycline antibiotic; aminocoumarin antibiotic	antibiotic efflux	resistance-nodulation-cell division (RND) antibiotic efflux pump
19C58	16	XDRP(CRPA)	Perfect	MuxB	100	macrolide antibiotic; monobactam; tetracycline antibiotic; aminocoumarin antibiotic	antibiotic efflux	resistance-nodulation-cell division (RND) antibiotic efflux pump
L7	16	MDRP(CRPA)	Perfect	MuxB	100	macrolide antibiotic; monobactam; tetracycline antibiotic; aminocoumarin antibiotic	antibiotic efflux	resistance-nodulation-cell division (RND) antibiotic efflux pump
19C23	16	MDRP(CRPA)	Strict	MuxC	99.9	macrolide antibiotic; monobactam; tetracycline antibiotic; aminocoumarin antibiotic	antibiotic efflux	resistance-nodulation-cell division (RND) antibiotic efflux pump
19C58	16	XDRP(CRPA)	Strict	MuxC	99.9	macrolide antibiotic; monobactam; tetracycline antibiotic; aminocoumarin antibiotic	antibiotic efflux	resistance-nodulation-cell division (RND) antibiotic efflux pump
L7	16	MDRP(CRPA)	Strict	MuxC	99.9	macrolide antibiotic; monobactam; tetracycline antibiotic; aminocoumarin antibiotic	antibiotic efflux	resistance-nodulation-cell division (RND) antibiotic efflux pump
19C23	16	MDRP(CRPA)	Strict	nalC	99.06	macrolide antibiotic; fluoroquinolone antibiotic; monobactam; carbapenem; cephalosporin; cephamycin; penam; tetracycline antibiotic; peptide antibiotic; aminocoumarin antibiotic; diaminopyrimidine antibiotic; sulfonamide antibiotic; phenicol antibiotic; penem	antibiotic efflux	resistance-nodulation-cell division (RND) antibiotic efflux pump
19C58	16	XDRP(CRPA)	Strict	nalC	99.06	macrolide antibiotic; fluoroquinolone antibiotic; monobactam; carbapenem; cephalosporin; cephamycin; penam; tetracycline antibiotic; peptide antibiotic; aminocoumarin antibiotic; diaminopyrimidine antibiotic; sulfonamide antibiotic; phenicol antibiotic; penem	antibiotic efflux	resistance-nodulation-cell division (RND) antibiotic efflux pump
L7	16	MDRP(CRPA)	Strict	nalC	99.06	macrolide antibiotic; fluoroquinolone antibiotic; monobactam; carbapenem; cephalosporin; cephamycin; penam; tetracycline antibiotic; peptide antibiotic; aminocoumarin antibiotic; diaminopyrimidine antibiotic; sulfonamide antibiotic; phenicol antibiotic; penem	antibiotic efflux	resistance-nodulation-cell division (RND) antibiotic efflux pump
19C23	16	MDRP(CRPA)	Strict	nalD	100	macrolide antibiotic; fluoroquinolone antibiotic; monobactam; carbapenem; cephalosporin; cephamycin; penam; tetracycline antibiotic; peptide antibiotic; aminocoumarin antibiotic; diaminopyrimidine antibiotic; sulfonamide antibiotic; phenicol antibiotic; penem	antibiotic efflux	resistance-nodulation-cell division (RND) antibiotic efflux pump
19C58	16	XDRP(CRPA)	Strict	nalD	100	macrolide antibiotic; fluoroquinolone antibiotic; monobactam; carbapenem; cephalosporin; cephamycin; penam; tetracycline antibiotic; peptide antibiotic; aminocoumarin antibiotic; diaminopyrimidine antibiotic; sulfonamide antibiotic; phenicol antibiotic; penem	antibiotic efflux	resistance-nodulation-cell division (RND) antibiotic efflux pump
L7	16	MDRP(CRPA)	Strict	nalD	100	macrolide antibiotic; fluoroquinolone antibiotic; monobactam; carbapenem; cephalosporin; cephamycin; penam; tetracycline antibiotic; peptide antibiotic; aminocoumarin antibiotic; diaminopyrimidine antibiotic; sulfonamide antibiotic; phenicol antibiotic; penem	antibiotic efflux	resistance-nodulation-cell division (RND) antibiotic efflux pump
19C23	16	MDRP(CRPA)	Strict	OpmB	98.6	macrolide antibiotic; monobactam; tetracycline antibiotic; aminocoumarin antibiotic	antibiotic efflux	resistance-nodulation-cell division (RND) antibiotic efflux pump
19C58	16	XDRP(CRPA)	Strict	OpmB	98.6	macrolide antibiotic; monobactam; tetracycline antibiotic; aminocoumarin antibiotic	antibiotic efflux	resistance-nodulation-cell division (RND) antibiotic efflux pump
L7	16	MDRP(CRPA)	Strict	OpmB	98.6	macrolide antibiotic; monobactam; tetracycline antibiotic; aminocoumarin antibiotic	antibiotic efflux	resistance-nodulation-cell division (RND) antibiotic efflux pump
19C23	16	MDRP(CRPA)	Strict	OpmD	99.59	fluoroquinolone antibiotic; tetracycline antibiotic; acridine dye; disinfecting agents and intercalating dyes	antibiotic efflux	resistance-nodulation-cell division (RND) antibiotic efflux pump
19C58	16	XDRP(CRPA)	Strict	OpmD	99.59	fluoroquinolone antibiotic; tetracycline antibiotic; acridine dye; disinfecting agents and intercalating dyes	antibiotic efflux	resistance-nodulation-cell division (RND) antibiotic efflux pump
L7	16	MDRP(CRPA)	Strict	OpmD	99.59	fluoroquinolone antibiotic; tetracycline antibiotic; acridine dye; disinfecting agents and intercalating dyes	antibiotic efflux	resistance-nodulation-cell division (RND) antibiotic efflux pump
19C23	16	MDRP(CRPA)	Strict	opmE	99.39	macrolide antibiotic; carbapenem; tetracycline antibiotic; acridine dye; diaminopyrimidine antibiotic; phenicol antibiotic; disinfecting agents and intercalating dyes	antibiotic efflux	resistance-nodulation-cell division (RND) antibiotic efflux pump
19C58	16	XDRP(CRPA)	Strict	opmE	99.39	macrolide antibiotic; carbapenem; tetracycline antibiotic; acridine dye; diaminopyrimidine antibiotic; phenicol antibiotic; disinfecting agents and intercalating dyes	antibiotic efflux	resistance-nodulation-cell division (RND) antibiotic efflux pump
L7	16	MDRP(CRPA)	Strict	opmE	99.39	macrolide antibiotic; carbapenem; tetracycline antibiotic; acridine dye; diaminopyrimidine antibiotic; phenicol antibiotic; disinfecting agents and intercalating dyes	antibiotic efflux	resistance-nodulation-cell division (RND) antibiotic efflux pump
19C23	16	MDRP(CRPA)	Perfect	OpmH	100	triclosan	antibiotic efflux	resistance-nodulation-cell division (RND) antibiotic efflux pump
19C58	16	XDRP(CRPA)	Perfect	OpmH	100	triclosan	antibiotic efflux	resistance-nodulation-cell division (RND) antibiotic efflux pump
L7	16	MDRP(CRPA)	Perfect	OpmH	100	triclosan	antibiotic efflux	resistance-nodulation-cell division (RND) antibiotic efflux pump
19C23	16	MDRP(CRPA)	Strict	OprJ	99.37	macrolide antibiotic; fluoroquinolone antibiotic; aminoglycoside antibiotic; cephalosporin; penam; tetracycline antibiotic; aminocoumarin antibiotic; diaminopyrimidine antibiotic; phenicol antibiotic	antibiotic efflux	resistance-nodulation-cell division (RND) antibiotic efflux pump
19C58	16	XDRP(CRPA)	Strict	OprJ	99.37	macrolide antibiotic; fluoroquinolone antibiotic; aminoglycoside antibiotic; cephalosporin; penam; tetracycline antibiotic; aminocoumarin antibiotic; diaminopyrimidine antibiotic; phenicol antibiotic	antibiotic efflux	resistance-nodulation-cell division (RND) antibiotic efflux pump
L7	16	MDRP(CRPA)	Strict	OprJ	99.37	macrolide antibiotic; fluoroquinolone antibiotic; aminoglycoside antibiotic; cephalosporin; penam; tetracycline antibiotic; aminocoumarin antibiotic; diaminopyrimidine antibiotic; phenicol antibiotic	antibiotic efflux	resistance-nodulation-cell division (RND) antibiotic efflux pump
19C23	16	MDRP(CRPA)	Perfect	OprM	100	macrolide antibiotic; fluoroquinolone antibiotic; monobactam; aminoglycoside antibiotic; carbapenem; cephalosporin; cephamycin; penam; tetracycline antibiotic; peptide antibiotic; acridine dye; aminocoumarin antibiotic; diaminopyrimidine antibiotic; sulfonamide antibiotic; phenicol antibiotic; penem; disinfecting agents and intercalating dyes	antibiotic efflux	resistance-nodulation-cell division (RND) antibiotic efflux pump
19C58	16	XDRP(CRPA)	Perfect	OprM	100	macrolide antibiotic; fluoroquinolone antibiotic; monobactam; aminoglycoside antibiotic; carbapenem; cephalosporin; cephamycin; penam; tetracycline antibiotic; peptide antibiotic; acridine dye; aminocoumarin antibiotic; diaminopyrimidine antibiotic; sulfonamide antibiotic; phenicol antibiotic; penem; disinfecting agents and intercalating dyes	antibiotic efflux	resistance-nodulation-cell division (RND) antibiotic efflux pump
L7	16	MDRP(CRPA)	Perfect	OprM	100	macrolide antibiotic; fluoroquinolone antibiotic; monobactam; aminoglycoside antibiotic; carbapenem; cephalosporin; cephamycin; penam; tetracycline antibiotic; peptide antibiotic; acridine dye; aminocoumarin antibiotic; diaminopyrimidine antibiotic; sulfonamide antibiotic; phenicol antibiotic; penem; disinfecting agents and intercalating dyes	antibiotic efflux	resistance-nodulation-cell division (RND) antibiotic efflux pump
19C23	16	MDRP(CRPA)	Perfect	OprN	100	fluoroquinolone antibiotic; diaminopyrimidine antibiotic; phenicol antibiotic	antibiotic efflux	resistance-nodulation-cell division (RND) antibiotic efflux pump
19C58	16	XDRP(CRPA)	Perfect	OprN	100	fluoroquinolone antibiotic; diaminopyrimidine antibiotic; phenicol antibiotic	antibiotic efflux	resistance-nodulation-cell division (RND) antibiotic efflux pump
L7	16	MDRP(CRPA)	Perfect	OprN	100	fluoroquinolone antibiotic; diaminopyrimidine antibiotic; phenicol antibiotic	antibiotic efflux	resistance-nodulation-cell division (RND) antibiotic efflux pump
19C58	16	XDRP(CRPA)	Perfect	OXA-1	100	carbapenem; cephalosporin; penam	antibiotic inactivation	OXA beta-lactamase
19C23	16	MDRP(CRPA)	Strict	OXA-50	99.62	carbapenem; cephalosporin; penam	antibiotic inactivation	OXA beta-lactamase
19C58	16	XDRP(CRPA)	Strict	OXA-50	99.62	carbapenem; cephalosporin; penam	antibiotic inactivation	OXA beta-lactamase
L7	16	MDRP(CRPA)	Strict	OXA-50	99.62	carbapenem; cephalosporin; penam	antibiotic inactivation	OXA beta-lactamase
19C23	16	MDRP(CRPA)	Perfect	ParR	100	macrolide antibiotic; fluoroquinolone antibiotic; monobactam; aminoglycoside antibiotic; carbapenem; cephalosporin; cephamycin; penam; tetracycline antibiotic; acridine dye; phenicol antibiotic; penem; disinfecting agents and intercalating dyes	antibiotic efflux; reduced permeability to antibiotic	resistance-nodulation-cell division (RND) antibiotic efflux pump; Outer Membrane Porin (Opr)
19C58	16	XDRP(CRPA)	Perfect	ParR	100	macrolide antibiotic; fluoroquinolone antibiotic; monobactam; aminoglycoside antibiotic; carbapenem; cephalosporin; cephamycin; penam; tetracycline antibiotic; acridine dye; phenicol antibiotic; penem; disinfecting agents and intercalating dyes	antibiotic efflux; reduced permeability to antibiotic	resistance-nodulation-cell division (RND) antibiotic efflux pump; Outer Membrane Porin (Opr)
L7	16	MDRP(CRPA)	Perfect	ParR	100	macrolide antibiotic; fluoroquinolone antibiotic; monobactam; aminoglycoside antibiotic; carbapenem; cephalosporin; cephamycin; penam; tetracycline antibiotic; acridine dye; phenicol antibiotic; penem; disinfecting agents and intercalating dyes	antibiotic efflux; reduced permeability to antibiotic	resistance-nodulation-cell division (RND) antibiotic efflux pump; Outer Membrane Porin (Opr)
19C23	16	MDRP(CRPA)	Strict	ParS	99.77	macrolide antibiotic; fluoroquinolone antibiotic; monobactam; aminoglycoside antibiotic; carbapenem; cephalosporin; cephamycin; penam; tetracycline antibiotic; acridine dye; phenicol antibiotic; penem; disinfecting agents and intercalating dyes	antibiotic efflux; reduced permeability to antibiotic	resistance-nodulation-cell division (RND) antibiotic efflux pump; Outer Membrane Porin (Opr)
19C58	16	XDRP(CRPA)	Strict	ParS	99.77	macrolide antibiotic; fluoroquinolone antibiotic; monobactam; aminoglycoside antibiotic; carbapenem; cephalosporin; cephamycin; penam; tetracycline antibiotic; acridine dye; phenicol antibiotic; penem; disinfecting agents and intercalating dyes	antibiotic efflux; reduced permeability to antibiotic	resistance-nodulation-cell division (RND) antibiotic efflux pump; Outer Membrane Porin (Opr)
L7	16	MDRP(CRPA)	Strict	ParS	99.77	macrolide antibiotic; fluoroquinolone antibiotic; monobactam; aminoglycoside antibiotic; carbapenem; cephalosporin; cephamycin; penam; tetracycline antibiotic; acridine dye; phenicol antibiotic; penem; disinfecting agents and intercalating dyes	antibiotic efflux; reduced permeability to antibiotic	resistance-nodulation-cell division (RND) antibiotic efflux pump; Outer Membrane Porin (Opr)
19C23	16	MDRP(CRPA)	Strict	PDC-69	99.75	monobactam; carbapenem; cephalosporin	antibiotic inactivation	PDC beta-lactamase
19C58	16	XDRP(CRPA)	Strict	PDC-69	99.75	monobactam; carbapenem; cephalosporin	antibiotic inactivation	PDC beta-lactamase
L7	16	MDRP(CRPA)	Strict	PDC-69	99.75	monobactam; carbapenem; cephalosporin	antibiotic inactivation	PDC beta-lactamase
19C23	16	MDRP(CRPA)	Perfect	PmpM	100	fluoroquinolone antibiotic; aminoglycoside antibiotic; benzalkonium chloride	antibiotic efflux	multidrug and toxic compound extrusion (MATE) transporter
19C58	16	XDRP(CRPA)	Perfect	PmpM	100	fluoroquinolone antibiotic; aminoglycoside antibiotic; benzalkonium chloride	antibiotic efflux	multidrug and toxic compound extrusion (MATE) transporter
L7	16	MDRP(CRPA)	Perfect	PmpM	100	fluoroquinolone antibiotic; aminoglycoside antibiotic; benzalkonium chloride	antibiotic efflux	multidrug and toxic compound extrusion (MATE) transporter
19C23	16	MDRP(CRPA)	Strict	Pseudomonas aeruginosa catB7	99.53	phenicol antibiotic	antibiotic inactivation	chloramphenicol acetyltransferase (CAT)
19C58	16	XDRP(CRPA)	Strict	Pseudomonas aeruginosa catB7	99.53	phenicol antibiotic	antibiotic inactivation	chloramphenicol acetyltransferase (CAT)
L7	16	MDRP(CRPA)	Strict	Pseudomonas aeruginosa catB7	99.53	phenicol antibiotic	antibiotic inactivation	chloramphenicol acetyltransferase (CAT)
19C23	16	MDRP(CRPA)	Perfect	Pseudomonas aeruginosa CpxR	100	macrolide antibiotic; fluoroquinolone antibiotic; monobactam; aminoglycoside antibiotic; carbapenem; cephalosporin; cephamycin; penam; tetracycline antibiotic; peptide antibiotic; aminocoumarin antibiotic; diaminopyrimidine antibiotic; sulfonamide antibiotic; phenicol antibiotic; penem	antibiotic efflux	resistance-nodulation-cell division (RND) antibiotic efflux pump
19C58	16	XDRP(CRPA)	Perfect	Pseudomonas aeruginosa CpxR	100	macrolide antibiotic; fluoroquinolone antibiotic; monobactam; aminoglycoside antibiotic; carbapenem; cephalosporin; cephamycin; penam; tetracycline antibiotic; peptide antibiotic; aminocoumarin antibiotic; diaminopyrimidine antibiotic; sulfonamide antibiotic; phenicol antibiotic; penem	antibiotic efflux	resistance-nodulation-cell division (RND) antibiotic efflux pump
L7	16	MDRP(CRPA)	Perfect	Pseudomonas aeruginosa CpxR	100	macrolide antibiotic; fluoroquinolone antibiotic; monobactam; aminoglycoside antibiotic; carbapenem; cephalosporin; cephamycin; penam; tetracycline antibiotic; peptide antibiotic; aminocoumarin antibiotic; diaminopyrimidine antibiotic; sulfonamide antibiotic; phenicol antibiotic; penem	antibiotic efflux	resistance-nodulation-cell division (RND) antibiotic efflux pump
19C23	16	MDRP(CRPA)	Perfect	Pseudomonas aeruginosa emrE	100	aminoglycoside antibiotic	antibiotic efflux	small multidrug resistance (SMR) antibiotic efflux pump
19C58	16	XDRP(CRPA)	Perfect	Pseudomonas aeruginosa emrE	100	aminoglycoside antibiotic	antibiotic efflux	small multidrug resistance (SMR) antibiotic efflux pump
L7	16	MDRP(CRPA)	Perfect	Pseudomonas aeruginosa emrE	100	aminoglycoside antibiotic	antibiotic efflux	small multidrug resistance (SMR) antibiotic efflux pump
19C23	16	MDRP(CRPA)	Perfect	Pseudomonas aeruginosa soxR	100	fluoroquinolone antibiotic; cephalosporin; glycylcycline; penam; tetracycline antibiotic; acridine dye; rifamycin antibiotic; phenicol antibiotic; triclosan; disinfecting agents and intercalating dyes	antibiotic target alteration; antibiotic efflux	ATP-binding cassette (ABC) antibiotic efflux pump; major facilitator superfamily (MFS) antibiotic efflux pump; resistance-nodulation-cell division (RND) antibiotic efflux pump
19C58	16	XDRP(CRPA)	Perfect	Pseudomonas aeruginosa soxR	100	fluoroquinolone antibiotic; cephalosporin; glycylcycline; penam; tetracycline antibiotic; acridine dye; rifamycin antibiotic; phenicol antibiotic; triclosan; disinfecting agents and intercalating dyes	antibiotic target alteration; antibiotic efflux	ATP-binding cassette (ABC) antibiotic efflux pump; major facilitator superfamily (MFS) antibiotic efflux pump; resistance-nodulation-cell division (RND) antibiotic efflux pump
L7	16	MDRP(CRPA)	Perfect	Pseudomonas aeruginosa soxR	100	fluoroquinolone antibiotic; cephalosporin; glycylcycline; penam; tetracycline antibiotic; acridine dye; rifamycin antibiotic; phenicol antibiotic; triclosan; disinfecting agents and intercalating dyes	antibiotic target alteration; antibiotic efflux	ATP-binding cassette (ABC) antibiotic efflux pump; major facilitator superfamily (MFS) antibiotic efflux pump; resistance-nodulation-cell division (RND) antibiotic efflux pump
19C23	16	MDRP(CRPA)	Perfect	rsmA	100	fluoroquinolone antibiotic; diaminopyrimidine antibiotic; phenicol antibiotic	antibiotic efflux	resistance-nodulation-cell division (RND) antibiotic efflux pump
19C58	16	XDRP(CRPA)	Perfect	rsmA	100	fluoroquinolone antibiotic; diaminopyrimidine antibiotic; phenicol antibiotic	antibiotic efflux	resistance-nodulation-cell division (RND) antibiotic efflux pump
L7	16	MDRP(CRPA)	Perfect	rsmA	100	fluoroquinolone antibiotic; diaminopyrimidine antibiotic; phenicol antibiotic	antibiotic efflux	resistance-nodulation-cell division (RND) antibiotic efflux pump
19C58	16	XDRP(CRPA)	Perfect	sul1	100	sulfonamide antibiotic	antibiotic target replacement	sulfonamide resistant sul
19C23	16	MDRP(CRPA)	Strict	TriA	99.73	triclosan	antibiotic efflux	resistance-nodulation-cell division (RND) antibiotic efflux pump
19C58	16	XDRP(CRPA)	Strict	TriA	99.73	triclosan	antibiotic efflux	resistance-nodulation-cell division (RND) antibiotic efflux pump
L7	16	MDRP(CRPA)	Strict	TriA	99.73	triclosan	antibiotic efflux	resistance-nodulation-cell division (RND) antibiotic efflux pump
19C23	16	MDRP(CRPA)	Perfect	TriB	100	triclosan	antibiotic efflux	resistance-nodulation-cell division (RND) antibiotic efflux pump
19C58	16	XDRP(CRPA)	Perfect	TriB	100	triclosan	antibiotic efflux	resistance-nodulation-cell division (RND) antibiotic efflux pump
L7	16	MDRP(CRPA)	Perfect	TriB	100	triclosan	antibiotic efflux	resistance-nodulation-cell division (RND) antibiotic efflux pump
19C23	16	MDRP(CRPA)	Perfect	TriC	100	triclosan	antibiotic efflux	resistance-nodulation-cell division (RND) antibiotic efflux pump
19C58	16	XDRP(CRPA)	Perfect	TriC	100	triclosan	antibiotic efflux	resistance-nodulation-cell division (RND) antibiotic efflux pump
L7	16	MDRP(CRPA)	Perfect	TriC	100	triclosan	antibiotic efflux	resistance-nodulation-cell division (RND) antibiotic efflux pump
19C23	16	MDRP(CRPA)	Strict	Type A NfxB	100	macrolide antibiotic; fluoroquinolone antibiotic; cephalosporin; penam; tetracycline antibiotic; aminocoumarin antibiotic; diaminopyrimidine antibiotic; phenicol antibiotic	antibiotic efflux	resistance-nodulation-cell division (RND) antibiotic efflux pump
19C58	16	XDRP(CRPA)	Strict	Type A NfxB	100	macrolide antibiotic; fluoroquinolone antibiotic; cephalosporin; penam; tetracycline antibiotic; aminocoumarin antibiotic; diaminopyrimidine antibiotic; phenicol antibiotic	antibiotic efflux	resistance-nodulation-cell division (RND) antibiotic efflux pump
L7	16	MDRP(CRPA)	Strict	Type A NfxB	100	macrolide antibiotic; fluoroquinolone antibiotic; cephalosporin; penam; tetracycline antibiotic; aminocoumarin antibiotic; diaminopyrimidine antibiotic; phenicol antibiotic	antibiotic efflux	resistance-nodulation-cell division (RND) antibiotic efflux pump
19C23	16	MDRP(CRPA)	Perfect	YajC	100	fluoroquinolone antibiotic; cephalosporin; glycylcycline; penam; tetracycline antibiotic; rifamycin antibiotic; phenicol antibiotic; triclosan	antibiotic efflux	resistance-nodulation-cell division (RND) antibiotic efflux pump
19C58	16	XDRP(CRPA)	Perfect	YajC	100	fluoroquinolone antibiotic; cephalosporin; glycylcycline; penam; tetracycline antibiotic; rifamycin antibiotic; phenicol antibiotic; triclosan	antibiotic efflux	resistance-nodulation-cell division (RND) antibiotic efflux pump
L7	16	MDRP(CRPA)	Perfect	YajC	100	fluoroquinolone antibiotic; cephalosporin; glycylcycline; penam; tetracycline antibiotic; rifamycin antibiotic; phenicol antibiotic; triclosan	antibiotic efflux	resistance-nodulation-cell division (RND) antibiotic efflux pump
P243	27	XDRP(CRPA)	Strict	adeF	67.21	fluoroquinolone antibiotic; tetracycline antibiotic	antibiotic efflux	resistance-nodulation-cell division (RND) antibiotic efflux pump
P243	27	XDRP(CRPA)	Strict	APH(3')-IIb	98.88	aminoglycoside antibiotic	antibiotic inactivation	APH(3')
P243	27	XDRP(CRPA)	Strict	arnA	99.7	peptide antibiotic	antibiotic target alteration	pmr phosphoethanolamine transferase
P243	27	XDRP(CRPA)	Strict	basR	99.55	peptide antibiotic	antibiotic target alteration; antibiotic efflux	pmr phosphoethanolamine transferase
P243	27	XDRP(CRPA)	Perfect	basS	100	peptide antibiotic	antibiotic target alteration; antibiotic efflux	pmr phosphoethanolamine transferase
P243	27	XDRP(CRPA)	Perfect	bcr-1	100	bicyclomycin	antibiotic efflux	major facilitator superfamily (MFS) antibiotic efflux pump
P243	27	XDRP(CRPA)	Perfect	cprR	100	peptide antibiotic	antibiotic target alteration; antibiotic efflux	pmr phosphoethanolamine transferase
P243	27	XDRP(CRPA)	Strict	cprS	99.54	peptide antibiotic	antibiotic target alteration; antibiotic efflux	pmr phosphoethanolamine transferase
P243	27	XDRP(CRPA)	Perfect	FosA	100	fosfomycin	antibiotic inactivation	fosfomycin thiol transferase
P243	27	XDRP(CRPA)	Perfect	MexA	100	macrolide antibiotic; fluoroquinolone antibiotic; monobactam; carbapenem; cephalosporin; cephamycin; penam; tetracycline antibiotic; peptide antibiotic; aminocoumarin antibiotic; diaminopyrimidine antibiotic; sulfonamide antibiotic; phenicol antibiotic; penem	antibiotic efflux	resistance-nodulation-cell division (RND) antibiotic efflux pump
P243	27	XDRP(CRPA)	Strict	MexB	99.9	macrolide antibiotic; fluoroquinolone antibiotic; monobactam; carbapenem; cephalosporin; cephamycin; penam; tetracycline antibiotic; peptide antibiotic; aminocoumarin antibiotic; diaminopyrimidine antibiotic; sulfonamide antibiotic; phenicol antibiotic; penem	antibiotic efflux	resistance-nodulation-cell division (RND) antibiotic efflux pump
P243	27	XDRP(CRPA)	Perfect	MexC	100	macrolide antibiotic; fluoroquinolone antibiotic; aminoglycoside antibiotic; cephalosporin; penam; tetracycline antibiotic; aminocoumarin antibiotic; diaminopyrimidine antibiotic; phenicol antibiotic	antibiotic efflux	resistance-nodulation-cell division (RND) antibiotic efflux pump
P243	27	XDRP(CRPA)	Strict	MexD	95.52	macrolide antibiotic; fluoroquinolone antibiotic; aminoglycoside antibiotic; cephalosporin; penam; tetracycline antibiotic; aminocoumarin antibiotic; diaminopyrimidine antibiotic; phenicol antibiotic	antibiotic efflux	resistance-nodulation-cell division (RND) antibiotic efflux pump
P243	27	XDRP(CRPA)	Perfect	MexE	100	fluoroquinolone antibiotic; diaminopyrimidine antibiotic; phenicol antibiotic	antibiotic efflux	resistance-nodulation-cell division (RND) antibiotic efflux pump
P243	27	XDRP(CRPA)	Perfect	MexG	100	fluoroquinolone antibiotic; tetracycline antibiotic; acridine dye; disinfecting agents and intercalating dyes	antibiotic efflux	resistance-nodulation-cell division (RND) antibiotic efflux pump
P243	27	XDRP(CRPA)	Perfect	MexH	100	fluoroquinolone antibiotic; tetracycline antibiotic; acridine dye; disinfecting agents and intercalating dyes	antibiotic efflux	resistance-nodulation-cell division (RND) antibiotic efflux pump
P243	27	XDRP(CRPA)	Perfect	MexI	100	fluoroquinolone antibiotic; tetracycline antibiotic; acridine dye; disinfecting agents and intercalating dyes	antibiotic efflux	resistance-nodulation-cell division (RND) antibiotic efflux pump
P243	27	XDRP(CRPA)	Strict	MexJ	99.73	macrolide antibiotic; tetracycline antibiotic; triclosan	antibiotic efflux	resistance-nodulation-cell division (RND) antibiotic efflux pump
P243	27	XDRP(CRPA)	Strict	MexK	99.8	macrolide antibiotic; tetracycline antibiotic; triclosan	antibiotic efflux	resistance-nodulation-cell division (RND) antibiotic efflux pump
P243	27	XDRP(CRPA)	Strict	MexL	99.53	macrolide antibiotic; tetracycline antibiotic; triclosan	antibiotic efflux	resistance-nodulation-cell division (RND) antibiotic efflux pump
P243	27	XDRP(CRPA)	Strict	mexM	98.7	phenicol antibiotic	antibiotic efflux	resistance-nodulation-cell division (RND) antibiotic efflux pump
P243	27	XDRP(CRPA)	Strict	mexN	99.71	phenicol antibiotic	antibiotic efflux	resistance-nodulation-cell division (RND) antibiotic efflux pump
P243	27	XDRP(CRPA)	Strict	mexP	99.48	macrolide antibiotic; carbapenem; tetracycline antibiotic; acridine dye; diaminopyrimidine antibiotic; phenicol antibiotic; disinfecting agents and intercalating dyes	antibiotic efflux	resistance-nodulation-cell division (RND) antibiotic efflux pump
P243	27	XDRP(CRPA)	Strict	mexQ	99.72	macrolide antibiotic; carbapenem; tetracycline antibiotic; acridine dye; diaminopyrimidine antibiotic; phenicol antibiotic; disinfecting agents and intercalating dyes	antibiotic efflux	resistance-nodulation-cell division (RND) antibiotic efflux pump
P243	27	XDRP(CRPA)	Strict	MexR	97.96	macrolide antibiotic; fluoroquinolone antibiotic; monobactam; carbapenem; cephalosporin; cephamycin; penam; tetracycline antibiotic; peptide antibiotic; aminocoumarin antibiotic; diaminopyrimidine antibiotic; sulfonamide antibiotic; phenicol antibiotic; penem	antibiotic target alteration; antibiotic efflux	resistance-nodulation-cell division (RND) antibiotic efflux pump
P243	27	XDRP(CRPA)	Strict	MexS	100	fluoroquinolone antibiotic; diaminopyrimidine antibiotic; phenicol antibiotic	antibiotic efflux	resistance-nodulation-cell division (RND) antibiotic efflux pump
P243	27	XDRP(CRPA)	Strict	MexT	99.63	fluoroquinolone antibiotic; diaminopyrimidine antibiotic; phenicol antibiotic	antibiotic efflux	resistance-nodulation-cell division (RND) antibiotic efflux pump
P243	27	XDRP(CRPA)	Strict	MexV	99.47	macrolide antibiotic; fluoroquinolone antibiotic; tetracycline antibiotic; acridine dye; phenicol antibiotic; disinfecting agents and intercalating dyes	antibiotic efflux	resistance-nodulation-cell division (RND) antibiotic efflux pump
P243	27	XDRP(CRPA)	Perfect	MexW	100	macrolide antibiotic; fluoroquinolone antibiotic; tetracycline antibiotic; acridine dye; phenicol antibiotic; disinfecting agents and intercalating dyes	antibiotic efflux	resistance-nodulation-cell division (RND) antibiotic efflux pump
P243	27	XDRP(CRPA)	Strict	mexY	93.69	macrolide antibiotic; fluoroquinolone antibiotic; aminoglycoside antibiotic; carbapenem; cephalosporin; cephamycin; penam; tetracycline antibiotic; acridine dye; phenicol antibiotic; disinfecting agents and intercalating dyes	antibiotic efflux	resistance-nodulation-cell division (RND) antibiotic efflux pump
P243	27	XDRP(CRPA)	Strict	MexZ	99.52	macrolide antibiotic; fluoroquinolone antibiotic; aminoglycoside antibiotic; carbapenem; cephalosporin; cephamycin; penam; tetracycline antibiotic; acridine dye; phenicol antibiotic; disinfecting agents and intercalating dyes	antibiotic efflux	resistance-nodulation-cell division (RND) antibiotic efflux pump
P243	27	XDRP(CRPA)	Strict	MuxA	99.77	macrolide antibiotic; monobactam; tetracycline antibiotic; aminocoumarin antibiotic	antibiotic efflux	resistance-nodulation-cell division (RND) antibiotic efflux pump
P243	27	XDRP(CRPA)	Perfect	MuxB	100	macrolide antibiotic; monobactam; tetracycline antibiotic; aminocoumarin antibiotic	antibiotic efflux	resistance-nodulation-cell division (RND) antibiotic efflux pump
P243	27	XDRP(CRPA)	Strict	MuxC	99.81	macrolide antibiotic; monobactam; tetracycline antibiotic; aminocoumarin antibiotic	antibiotic efflux	resistance-nodulation-cell division (RND) antibiotic efflux pump
P243	27	XDRP(CRPA)	Strict	nalC	99.06	macrolide antibiotic; fluoroquinolone antibiotic; monobactam; carbapenem; cephalosporin; cephamycin; penam; tetracycline antibiotic; peptide antibiotic; aminocoumarin antibiotic; diaminopyrimidine antibiotic; sulfonamide antibiotic; phenicol antibiotic; penem	antibiotic efflux	resistance-nodulation-cell division (RND) antibiotic efflux pump
P243	27	XDRP(CRPA)	Strict	nalD	100	macrolide antibiotic; fluoroquinolone antibiotic; monobactam; carbapenem; cephalosporin; cephamycin; penam; tetracycline antibiotic; peptide antibiotic; aminocoumarin antibiotic; diaminopyrimidine antibiotic; sulfonamide antibiotic; phenicol antibiotic; penem	antibiotic efflux	resistance-nodulation-cell division (RND) antibiotic efflux pump
P243	27	XDRP(CRPA)	Perfect	OpmB	100	macrolide antibiotic; monobactam; tetracycline antibiotic; aminocoumarin antibiotic	antibiotic efflux	resistance-nodulation-cell division (RND) antibiotic efflux pump
P243	27	XDRP(CRPA)	Perfect	OpmD	100	fluoroquinolone antibiotic; tetracycline antibiotic; acridine dye; disinfecting agents and intercalating dyes	antibiotic efflux	resistance-nodulation-cell division (RND) antibiotic efflux pump
P243	27	XDRP(CRPA)	Strict	opmE	99.19	macrolide antibiotic; carbapenem; tetracycline antibiotic; acridine dye; diaminopyrimidine antibiotic; phenicol antibiotic; disinfecting agents and intercalating dyes	antibiotic efflux	resistance-nodulation-cell division (RND) antibiotic efflux pump
P243	27	XDRP(CRPA)	Strict	OpmH	97.1	triclosan	antibiotic efflux	resistance-nodulation-cell division (RND) antibiotic efflux pump
P243	27	XDRP(CRPA)	Strict	OprJ	99.16	macrolide antibiotic; fluoroquinolone antibiotic; aminoglycoside antibiotic; cephalosporin; penam; tetracycline antibiotic; aminocoumarin antibiotic; diaminopyrimidine antibiotic; phenicol antibiotic	antibiotic efflux	resistance-nodulation-cell division (RND) antibiotic efflux pump
P243	27	XDRP(CRPA)	Perfect	OprM	100	macrolide antibiotic; fluoroquinolone antibiotic; monobactam; aminoglycoside antibiotic; carbapenem; cephalosporin; cephamycin; penam; tetracycline antibiotic; peptide antibiotic; acridine dye; aminocoumarin antibiotic; diaminopyrimidine antibiotic; sulfonamide antibiotic; phenicol antibiotic; penem; disinfecting agents and intercalating dyes	antibiotic efflux	resistance-nodulation-cell division (RND) antibiotic efflux pump
P243	27	XDRP(CRPA)	Perfect	OprN	100	fluoroquinolone antibiotic; diaminopyrimidine antibiotic; phenicol antibiotic	antibiotic efflux	resistance-nodulation-cell division (RND) antibiotic efflux pump
P243	27	XDRP(CRPA)	Strict	OXA-850	99.62	carbapenem; cephalosporin; penam	antibiotic inactivation	OXA beta-lactamase
P243	27	XDRP(CRPA)	Perfect	ParR	100	macrolide antibiotic; fluoroquinolone antibiotic; monobactam; aminoglycoside antibiotic; carbapenem; cephalosporin; cephamycin; penam; tetracycline antibiotic; acridine dye; phenicol antibiotic; penem; disinfecting agents and intercalating dyes	antibiotic efflux; reduced permeability to antibiotic	resistance-nodulation-cell division (RND) antibiotic efflux pump; Outer Membrane Porin (Opr)
P243	27	XDRP(CRPA)	Strict	ParS	99.77	macrolide antibiotic; fluoroquinolone antibiotic; monobactam; aminoglycoside antibiotic; carbapenem; cephalosporin; cephamycin; penam; tetracycline antibiotic; acridine dye; phenicol antibiotic; penem; disinfecting agents and intercalating dyes	antibiotic efflux; reduced permeability to antibiotic	resistance-nodulation-cell division (RND) antibiotic efflux pump; Outer Membrane Porin (Opr)
P243	27	XDRP(CRPA)	Strict	PDC-5	99.75	monobactam; carbapenem; cephalosporin; cephamycin; penam	antibiotic inactivation	PDC beta-lactamase
P243	27	XDRP(CRPA)	Perfect	PmpM	100	fluoroquinolone antibiotic; aminoglycoside antibiotic; benzalkonium chloride	antibiotic efflux	multidrug and toxic compound extrusion (MATE) transporter
P243	27	XDRP(CRPA)	Strict	Pseudomonas aeruginosa catB7	99.06	phenicol antibiotic	antibiotic inactivation	chloramphenicol acetyltransferase (CAT)
P243	27	XDRP(CRPA)	Perfect	Pseudomonas aeruginosa CpxR	100	macrolide antibiotic; fluoroquinolone antibiotic; monobactam; aminoglycoside antibiotic; carbapenem; cephalosporin; cephamycin; penam; tetracycline antibiotic; peptide antibiotic; aminocoumarin antibiotic; diaminopyrimidine antibiotic; sulfonamide antibiotic; phenicol antibiotic; penem	antibiotic efflux	resistance-nodulation-cell division (RND) antibiotic efflux pump
P243	27	XDRP(CRPA)	Perfect	Pseudomonas aeruginosa emrE	100	aminoglycoside antibiotic	antibiotic efflux	small multidrug resistance (SMR) antibiotic efflux pump
P243	27	XDRP(CRPA)	Perfect	Pseudomonas aeruginosa soxR	100	fluoroquinolone antibiotic; cephalosporin; glycylcycline; penam; tetracycline antibiotic; acridine dye; rifamycin antibiotic; phenicol antibiotic; triclosan; disinfecting agents and intercalating dyes	antibiotic target alteration; antibiotic efflux	ATP-binding cassette (ABC) antibiotic efflux pump; major facilitator superfamily (MFS) antibiotic efflux pump; resistance-nodulation-cell division (RND) antibiotic efflux pump
P243	27	XDRP(CRPA)	Perfect	rsmA	100	fluoroquinolone antibiotic; diaminopyrimidine antibiotic; phenicol antibiotic	antibiotic efflux	resistance-nodulation-cell division (RND) antibiotic efflux pump
P243	27	XDRP(CRPA)	Perfect	TriA	100	triclosan	antibiotic efflux	resistance-nodulation-cell division (RND) antibiotic efflux pump
P243	27	XDRP(CRPA)	Perfect	TriB	100	triclosan	antibiotic efflux	resistance-nodulation-cell division (RND) antibiotic efflux pump
P243	27	XDRP(CRPA)	Perfect	TriC	100	triclosan	antibiotic efflux	resistance-nodulation-cell division (RND) antibiotic efflux pump
P243	27	XDRP(CRPA)	Strict	Type A NfxB	100	macrolide antibiotic; fluoroquinolone antibiotic; cephalosporin; penam; tetracycline antibiotic; aminocoumarin antibiotic; diaminopyrimidine antibiotic; phenicol antibiotic	antibiotic efflux	resistance-nodulation-cell division (RND) antibiotic efflux pump
P243	27	XDRP(CRPA)	Perfect	YajC	100	fluoroquinolone antibiotic; cephalosporin; glycylcycline; penam; tetracycline antibiotic; rifamycin antibiotic; phenicol antibiotic; triclosan	antibiotic efflux	resistance-nodulation-cell division (RND) antibiotic efflux pump
20C01	108	XDRP(CRPA)	Strict	OpmH	99.79	triclosan	antibiotic efflux	resistance-nodulation-cell division (RND) antibiotic efflux pump
20C01	108	XDRP(CRPA)	Perfect	TriA	100	triclosan	antibiotic efflux	resistance-nodulation-cell division (RND) antibiotic efflux pump
20C01	108	XDRP(CRPA)	Strict	TriB	99.72	triclosan	antibiotic efflux	resistance-nodulation-cell division (RND) antibiotic efflux pump
20C01	108	XDRP(CRPA)	Perfect	TriC	100	triclosan	antibiotic efflux	resistance-nodulation-cell division (RND) antibiotic efflux pump
19C20	111	MDRP(CRPA)	Strict	OpmH	97.1	triclosan	antibiotic efflux	resistance-nodulation-cell division (RND) antibiotic efflux pump
Q287_1	111	MDRP(CRPA)	Strict	OpmH	97.1	triclosan	antibiotic efflux	resistance-nodulation-cell division (RND) antibiotic efflux pump
19C20	111	MDRP(CRPA)	Strict	TriA	99.73	triclosan	antibiotic efflux	resistance-nodulation-cell division (RND) antibiotic efflux pump
Q287_1	111	MDRP(CRPA)	Strict	TriA	99.73	triclosan	antibiotic efflux	resistance-nodulation-cell division (RND) antibiotic efflux pump
19C20	111	MDRP(CRPA)	Strict	TriB	99.72	triclosan	antibiotic efflux	resistance-nodulation-cell division (RND) antibiotic efflux pump
Q287_1	111	MDRP(CRPA)	Strict	TriB	99.72	triclosan	antibiotic efflux	resistance-nodulation-cell division (RND) antibiotic efflux pump
19C20	111	MDRP(CRPA)	Strict	TriC	99.9	triclosan	antibiotic efflux	resistance-nodulation-cell division (RND) antibiotic efflux pump
Q287_1	111	MDRP(CRPA)	Strict	TriC	99.9	triclosan	antibiotic efflux	resistance-nodulation-cell division (RND) antibiotic efflux pump
20C32	179	XDRP(CRPA)	Strict	OpmH	97.3	triclosan	antibiotic efflux	resistance-nodulation-cell division (RND) antibiotic efflux pump
20C32	179	XDRP(CRPA)	Perfect	TriA	100	triclosan	antibiotic efflux	resistance-nodulation-cell division (RND) antibiotic efflux pump
20C32	179	XDRP(CRPA)	Strict	TriB	99.72	triclosan	antibiotic efflux	resistance-nodulation-cell division (RND) antibiotic efflux pump
20C32	179	XDRP(CRPA)	Perfect	TriC	100	triclosan	antibiotic efflux	resistance-nodulation-cell division (RND) antibiotic efflux pump
J727	235	XDRP(CRPA)	Perfect	OpmH	100	triclosan	antibiotic efflux	resistance-nodulation-cell division (RND) antibiotic efflux pump
L749	235	XDRP(CRPA)	Perfect	OpmH	100	triclosan	antibiotic efflux	resistance-nodulation-cell division (RND) antibiotic efflux pump
Q10	235	XDRP(CRPA)	Perfect	OpmH	100	triclosan	antibiotic efflux	resistance-nodulation-cell division (RND) antibiotic efflux pump
J727	235	XDRP(CRPA)	Strict	TriA	98.37	triclosan	antibiotic efflux	resistance-nodulation-cell division (RND) antibiotic efflux pump
L749	235	XDRP(CRPA)	Strict	TriA	98.37	triclosan	antibiotic efflux	resistance-nodulation-cell division (RND) antibiotic efflux pump
Q10	235	XDRP(CRPA)	Strict	TriA	98.37	triclosan	antibiotic efflux	resistance-nodulation-cell division (RND) antibiotic efflux pump
J727	235	XDRP(CRPA)	Perfect	TriB	100	triclosan	antibiotic efflux	resistance-nodulation-cell division (RND) antibiotic efflux pump
L749	235	XDRP(CRPA)	Perfect	TriB	100	triclosan	antibiotic efflux	resistance-nodulation-cell division (RND) antibiotic efflux pump
Q10	235	XDRP(CRPA)	Perfect	TriB	100	triclosan	antibiotic efflux	resistance-nodulation-cell division (RND) antibiotic efflux pump
J727	235	XDRP(CRPA)	Strict	TriC	99.9	triclosan	antibiotic efflux	resistance-nodulation-cell division (RND) antibiotic efflux pump
L749	235	XDRP(CRPA)	Strict	TriC	99.9	triclosan	antibiotic efflux	resistance-nodulation-cell division (RND) antibiotic efflux pump
Q10	235	XDRP(CRPA)	Strict	TriC	99.9	triclosan	antibiotic efflux	resistance-nodulation-cell division (RND) antibiotic efflux pump
18C57	244	MDRP(CRPA)	Strict	OpmH	97.3	triclosan	antibiotic efflux	resistance-nodulation-cell division (RND) antibiotic efflux pump
19C07	244	MDRP	Strict	OpmH	97.3	triclosan	antibiotic efflux	resistance-nodulation-cell division (RND) antibiotic efflux pump
19C24	244	MDRP(CRPA)	Strict	OpmH	97.3	triclosan	antibiotic efflux	resistance-nodulation-cell division (RND) antibiotic efflux pump
19C37	244	MDRP(CRPA)	Strict	OpmH	97.3	triclosan	antibiotic efflux	resistance-nodulation-cell division (RND) antibiotic efflux pump
19C69	244	XDRP(CRPA)	Strict	OpmH	97.3	triclosan	antibiotic efflux	resistance-nodulation-cell division (RND) antibiotic efflux pump
K806	244	MDRP(CRPA)	Strict	OpmH	97.3	triclosan	antibiotic efflux	resistance-nodulation-cell division (RND) antibiotic efflux pump
L968	244	MDRP(CRPA)	Strict	OpmH	97.3	triclosan	antibiotic efflux	resistance-nodulation-cell division (RND) antibiotic efflux pump
M659	244	MDRP(CRPA)	Strict	OpmH	97.3	triclosan	antibiotic efflux	resistance-nodulation-cell division (RND) antibiotic efflux pump
R557	244	MDRP(CRPA)	Strict	OpmH	97.3	triclosan	antibiotic efflux	resistance-nodulation-cell division (RND) antibiotic efflux pump
18C57	244	MDRP(CRPA)	Perfect	TriA	100	triclosan	antibiotic efflux	resistance-nodulation-cell division (RND) antibiotic efflux pump
19C07	244	MDRP	Perfect	TriA	100	triclosan	antibiotic efflux	resistance-nodulation-cell division (RND) antibiotic efflux pump
19C24	244	MDRP(CRPA)	Perfect	TriA	100	triclosan	antibiotic efflux	resistance-nodulation-cell division (RND) antibiotic efflux pump
19C37	244	MDRP(CRPA)	Perfect	TriA	100	triclosan	antibiotic efflux	resistance-nodulation-cell division (RND) antibiotic efflux pump
19C69	244	XDRP(CRPA)	Perfect	TriA	100	triclosan	antibiotic efflux	resistance-nodulation-cell division (RND) antibiotic efflux pump
K806	244	MDRP(CRPA)	Perfect	TriA	100	triclosan	antibiotic efflux	resistance-nodulation-cell division (RND) antibiotic efflux pump
L968	244	MDRP(CRPA)	Perfect	TriA	100	triclosan	antibiotic efflux	resistance-nodulation-cell division (RND) antibiotic efflux pump
M659	244	MDRP(CRPA)	Perfect	TriA	100	triclosan	antibiotic efflux	resistance-nodulation-cell division (RND) antibiotic efflux pump
R557	244	MDRP(CRPA)	Perfect	TriA	100	triclosan	antibiotic efflux	resistance-nodulation-cell division (RND) antibiotic efflux pump
18C57	244	MDRP(CRPA)	Strict	TriB	99.72	triclosan	antibiotic efflux	resistance-nodulation-cell division (RND) antibiotic efflux pump
19C07	244	MDRP	Strict	TriB	99.72	triclosan	antibiotic efflux	resistance-nodulation-cell division (RND) antibiotic efflux pump
19C24	244	MDRP(CRPA)	Strict	TriB	99.72	triclosan	antibiotic efflux	resistance-nodulation-cell division (RND) antibiotic efflux pump
19C37	244	MDRP(CRPA)	Strict	TriB	99.72	triclosan	antibiotic efflux	resistance-nodulation-cell division (RND) antibiotic efflux pump
19C69	244	XDRP(CRPA)	Strict	TriB	99.72	triclosan	antibiotic efflux	resistance-nodulation-cell division (RND) antibiotic efflux pump
K806	244	MDRP(CRPA)	Strict	TriB	99.72	triclosan	antibiotic efflux	resistance-nodulation-cell division (RND) antibiotic efflux pump
L968	244	MDRP(CRPA)	Strict	TriB	99.72	triclosan	antibiotic efflux	resistance-nodulation-cell division (RND) antibiotic efflux pump
M659	244	MDRP(CRPA)	Strict	TriB	99.72	triclosan	antibiotic efflux	resistance-nodulation-cell division (RND) antibiotic efflux pump
R557	244	MDRP(CRPA)	Strict	TriB	99.72	triclosan	antibiotic efflux	resistance-nodulation-cell division (RND) antibiotic efflux pump
18C57	244	MDRP(CRPA)	Perfect	TriC	100	triclosan	antibiotic efflux	resistance-nodulation-cell division (RND) antibiotic efflux pump
19C07	244	MDRP	Perfect	TriC	100	triclosan	antibiotic efflux	resistance-nodulation-cell division (RND) antibiotic efflux pump
19C24	244	MDRP(CRPA)	Perfect	TriC	100	triclosan	antibiotic efflux	resistance-nodulation-cell division (RND) antibiotic efflux pump
19C37	244	MDRP(CRPA)	Perfect	TriC	100	triclosan	antibiotic efflux	resistance-nodulation-cell division (RND) antibiotic efflux pump
19C69	244	XDRP(CRPA)	Perfect	TriC	100	triclosan	antibiotic efflux	resistance-nodulation-cell division (RND) antibiotic efflux pump
K806	244	MDRP(CRPA)	Perfect	TriC	100	triclosan	antibiotic efflux	resistance-nodulation-cell division (RND) antibiotic efflux pump
L968	244	MDRP(CRPA)	Perfect	TriC	100	triclosan	antibiotic efflux	resistance-nodulation-cell division (RND) antibiotic efflux pump
M659	244	MDRP(CRPA)	Perfect	TriC	100	triclosan	antibiotic efflux	resistance-nodulation-cell division (RND) antibiotic efflux pump
R557	244	MDRP(CRPA)	Perfect	TriC	100	triclosan	antibiotic efflux	resistance-nodulation-cell division (RND) antibiotic efflux pump
18C51	253	XDRP(CRPA)	Perfect	OpmH	100	triclosan	antibiotic efflux	resistance-nodulation-cell division (RND) antibiotic efflux pump
18C52	253	XDRP	Perfect	OpmH	100	triclosan	antibiotic efflux	resistance-nodulation-cell division (RND) antibiotic efflux pump
19C39	253	MDRP(CRPA)	Perfect	OpmH	100	triclosan	antibiotic efflux	resistance-nodulation-cell division (RND) antibiotic efflux pump
19C57	253	XDRP(CRPA)	Perfect	OpmH	100	triclosan	antibiotic efflux	resistance-nodulation-cell division (RND) antibiotic efflux pump
20C49	253	MDRP(CRPA)	Perfect	OpmH	100	triclosan	antibiotic efflux	resistance-nodulation-cell division (RND) antibiotic efflux pump
18C51	253	XDRP(CRPA)	Strict	TriA	98.64	triclosan	antibiotic efflux	resistance-nodulation-cell division (RND) antibiotic efflux pump
18C52	253	XDRP	Strict	TriA	98.64	triclosan	antibiotic efflux	resistance-nodulation-cell division (RND) antibiotic efflux pump
19C39	253	MDRP(CRPA)	Strict	TriA	98.64	triclosan	antibiotic efflux	resistance-nodulation-cell division (RND) antibiotic efflux pump
19C57	253	XDRP(CRPA)	Strict	TriA	98.64	triclosan	antibiotic efflux	resistance-nodulation-cell division (RND) antibiotic efflux pump
20C49	253	MDRP(CRPA)	Strict	TriA	98.64	triclosan	antibiotic efflux	resistance-nodulation-cell division (RND) antibiotic efflux pump
18C51	253	XDRP(CRPA)	Perfect	TriB	100	triclosan	antibiotic efflux	resistance-nodulation-cell division (RND) antibiotic efflux pump
18C52	253	XDRP	Perfect	TriB	100	triclosan	antibiotic efflux	resistance-nodulation-cell division (RND) antibiotic efflux pump
19C39	253	MDRP(CRPA)	Perfect	TriB	100	triclosan	antibiotic efflux	resistance-nodulation-cell division (RND) antibiotic efflux pump
19C57	253	XDRP(CRPA)	Perfect	TriB	100	triclosan	antibiotic efflux	resistance-nodulation-cell division (RND) antibiotic efflux pump
20C49	253	MDRP(CRPA)	Perfect	TriB	100	triclosan	antibiotic efflux	resistance-nodulation-cell division (RND) antibiotic efflux pump
18C51	253	XDRP(CRPA)	Strict	TriC	99.8	triclosan	antibiotic efflux	resistance-nodulation-cell division (RND) antibiotic efflux pump
18C52	253	XDRP	Strict	TriC	99.8	triclosan	antibiotic efflux	resistance-nodulation-cell division (RND) antibiotic efflux pump
19C39	253	MDRP(CRPA)	Strict	TriC	99.8	triclosan	antibiotic efflux	resistance-nodulation-cell division (RND) antibiotic efflux pump
19C57	253	XDRP(CRPA)	Strict	TriC	99.8	triclosan	antibiotic efflux	resistance-nodulation-cell division (RND) antibiotic efflux pump
20C49	253	MDRP(CRPA)	Strict	TriC	99.8	triclosan	antibiotic efflux	resistance-nodulation-cell division (RND) antibiotic efflux pump
20C20	260	MDRP(CRPA)	Strict	OpmH	97.3	triclosan	antibiotic efflux	resistance-nodulation-cell division (RND) antibiotic efflux pump
M816	260	MDRP(CRPA)	Strict	OpmH	97.3	triclosan	antibiotic efflux	resistance-nodulation-cell division (RND) antibiotic efflux pump
20C20	260	MDRP(CRPA)	Perfect	TriA	100	triclosan	antibiotic efflux	resistance-nodulation-cell division (RND) antibiotic efflux pump
M816	260	MDRP(CRPA)	Perfect	TriA	100	triclosan	antibiotic efflux	resistance-nodulation-cell division (RND) antibiotic efflux pump
20C20	260	MDRP(CRPA)	Strict	TriB	99.44	triclosan	antibiotic efflux	resistance-nodulation-cell division (RND) antibiotic efflux pump
M816	260	MDRP(CRPA)	Strict	TriB	99.44	triclosan	antibiotic efflux	resistance-nodulation-cell division (RND) antibiotic efflux pump
20C20	260	MDRP(CRPA)	Perfect	TriC	100	triclosan	antibiotic efflux	resistance-nodulation-cell division (RND) antibiotic efflux pump
M816	260	MDRP(CRPA)	Perfect	TriC	100	triclosan	antibiotic efflux	resistance-nodulation-cell division (RND) antibiotic efflux pump
18C43	274	MDRP(CRPA)	Perfect	OpmH	100	triclosan	antibiotic efflux	resistance-nodulation-cell division (RND) antibiotic efflux pump
18C48	274	MDRP(CRPA)	Perfect	OpmH	100	triclosan	antibiotic efflux	resistance-nodulation-cell division (RND) antibiotic efflux pump
19C14	274	Non-MDRP(CRPA)	Perfect	OpmH	100	triclosan	antibiotic efflux	resistance-nodulation-cell division (RND) antibiotic efflux pump
19C53	274	MDRP	Perfect	OpmH	100	triclosan	antibiotic efflux	resistance-nodulation-cell division (RND) antibiotic efflux pump
L852	274	MDRP(CRPA)	Perfect	OpmH	100	triclosan	antibiotic efflux	resistance-nodulation-cell division (RND) antibiotic efflux pump
18C43	274	MDRP(CRPA)	Perfect	TriA	100	triclosan	antibiotic efflux	resistance-nodulation-cell division (RND) antibiotic efflux pump
18C48	274	MDRP(CRPA)	Perfect	TriA	100	triclosan	antibiotic efflux	resistance-nodulation-cell division (RND) antibiotic efflux pump
19C14	274	Non-MDRP(CRPA)	Perfect	TriA	100	triclosan	antibiotic efflux	resistance-nodulation-cell division (RND) antibiotic efflux pump
19C53	274	MDRP	Perfect	TriA	100	triclosan	antibiotic efflux	resistance-nodulation-cell division (RND) antibiotic efflux pump
L852	274	MDRP(CRPA)	Perfect	TriA	100	triclosan	antibiotic efflux	resistance-nodulation-cell division (RND) antibiotic efflux pump
18C43	274	MDRP(CRPA)	Strict	TriB	99.44	triclosan	antibiotic efflux	resistance-nodulation-cell division (RND) antibiotic efflux pump
18C48	274	MDRP(CRPA)	Strict	TriB	99.44	triclosan	antibiotic efflux	resistance-nodulation-cell division (RND) antibiotic efflux pump
19C14	274	Non-MDRP(CRPA)	Strict	TriB	99.44	triclosan	antibiotic efflux	resistance-nodulation-cell division (RND) antibiotic efflux pump
19C53	274	MDRP	Strict	TriB	99.44	triclosan	antibiotic efflux	resistance-nodulation-cell division (RND) antibiotic efflux pump
L852	274	MDRP(CRPA)	Strict	TriB	99.44	triclosan	antibiotic efflux	resistance-nodulation-cell division (RND) antibiotic efflux pump
18C43	274	MDRP(CRPA)	Perfect	TriC	100	triclosan	antibiotic efflux	resistance-nodulation-cell division (RND) antibiotic efflux pump
18C48	274	MDRP(CRPA)	Perfect	TriC	100	triclosan	antibiotic efflux	resistance-nodulation-cell division (RND) antibiotic efflux pump
19C14	274	Non-MDRP(CRPA)	Perfect	TriC	100	triclosan	antibiotic efflux	resistance-nodulation-cell division (RND) antibiotic efflux pump
19C53	274	MDRP	Perfect	TriC	100	triclosan	antibiotic efflux	resistance-nodulation-cell division (RND) antibiotic efflux pump
L852	274	MDRP(CRPA)	Strict	TriC	99.9	triclosan	antibiotic efflux	resistance-nodulation-cell division (RND) antibiotic efflux pump
19C13	277	XDRP(CRPA)	Strict	OpmH	97.1	triclosan	antibiotic efflux	resistance-nodulation-cell division (RND) antibiotic efflux pump
19C25	277	MDRP	Strict	OpmH	97.1	triclosan	antibiotic efflux	resistance-nodulation-cell division (RND) antibiotic efflux pump
P44	277	Non-MDRP	Strict	OpmH	97.1	triclosan	antibiotic efflux	resistance-nodulation-cell division (RND) antibiotic efflux pump
R532	277	MDRP(CRPA)	Strict	OpmH	97.1	triclosan	antibiotic efflux	resistance-nodulation-cell division (RND) antibiotic efflux pump
19C13	277	XDRP(CRPA)	Perfect	TriA	100	triclosan	antibiotic efflux	resistance-nodulation-cell division (RND) antibiotic efflux pump
19C25	277	MDRP	Perfect	TriA	100	triclosan	antibiotic efflux	resistance-nodulation-cell division (RND) antibiotic efflux pump
P44	277	Non-MDRP	Perfect	TriA	100	triclosan	antibiotic efflux	resistance-nodulation-cell division (RND) antibiotic efflux pump
R532	277	MDRP(CRPA)	Perfect	TriA	100	triclosan	antibiotic efflux	resistance-nodulation-cell division (RND) antibiotic efflux pump
19C13	277	XDRP(CRPA)	Strict	TriB	99.72	triclosan	antibiotic efflux	resistance-nodulation-cell division (RND) antibiotic efflux pump
19C25	277	MDRP	Strict	TriB	99.72	triclosan	antibiotic efflux	resistance-nodulation-cell division (RND) antibiotic efflux pump
P44	277	Non-MDRP	Strict	TriB	99.72	triclosan	antibiotic efflux	resistance-nodulation-cell division (RND) antibiotic efflux pump
R532	277	MDRP(CRPA)	Strict	TriB	99.72	triclosan	antibiotic efflux	resistance-nodulation-cell division (RND) antibiotic efflux pump
19C13	277	XDRP(CRPA)	Perfect	TriC	100	triclosan	antibiotic efflux	resistance-nodulation-cell division (RND) antibiotic efflux pump
19C25	277	MDRP	Perfect	TriC	100	triclosan	antibiotic efflux	resistance-nodulation-cell division (RND) antibiotic efflux pump
P44	277	Non-MDRP	Perfect	TriC	100	triclosan	antibiotic efflux	resistance-nodulation-cell division (RND) antibiotic efflux pump
R532	277	MDRP(CRPA)	Perfect	TriC	100	triclosan	antibiotic efflux	resistance-nodulation-cell division (RND) antibiotic efflux pump
L177	298	XDRP(CRPA)	Perfect	OpmH	100	triclosan	antibiotic efflux	resistance-nodulation-cell division (RND) antibiotic efflux pump
L177	298	XDRP(CRPA)	Strict	TriA	99.46	triclosan	antibiotic efflux	resistance-nodulation-cell division (RND) antibiotic efflux pump
L177	298	XDRP(CRPA)	Perfect	TriB	100	triclosan	antibiotic efflux	resistance-nodulation-cell division (RND) antibiotic efflux pump
L177	298	XDRP(CRPA)	Strict	TriC	99.9	triclosan	antibiotic efflux	resistance-nodulation-cell division (RND) antibiotic efflux pump
19C03	348	MDRP(CRPA)	Perfect	OpmH	100	triclosan	antibiotic efflux	resistance-nodulation-cell division (RND) antibiotic efflux pump
19C03	348	MDRP(CRPA)	Perfect	TriA	100	triclosan	antibiotic efflux	resistance-nodulation-cell division (RND) antibiotic efflux pump
19C03	348	MDRP(CRPA)	Perfect	TriB	100	triclosan	antibiotic efflux	resistance-nodulation-cell division (RND) antibiotic efflux pump
19C03	348	MDRP(CRPA)	Strict	TriC	99.9	triclosan	antibiotic efflux	resistance-nodulation-cell division (RND) antibiotic efflux pump
19C54	357	MDRP(CRPA)	Perfect	OpmH	100	triclosan	antibiotic efflux	resistance-nodulation-cell division (RND) antibiotic efflux pump
19C67	357	XDRP(CRPA)	Perfect	OpmH	100	triclosan	antibiotic efflux	resistance-nodulation-cell division (RND) antibiotic efflux pump
L487	357	MDRP(CRPA)	Perfect	OpmH	100	triclosan	antibiotic efflux	resistance-nodulation-cell division (RND) antibiotic efflux pump
M19	357	MDRP(CRPA)	Perfect	OpmH	100	triclosan	antibiotic efflux	resistance-nodulation-cell division (RND) antibiotic efflux pump
R366	357	Non-MDRP(CRPA)	Perfect	OpmH	100	triclosan	antibiotic efflux	resistance-nodulation-cell division (RND) antibiotic efflux pump
19C54	357	MDRP(CRPA)	Strict	TriA	99.73	triclosan	antibiotic efflux	resistance-nodulation-cell division (RND) antibiotic efflux pump
19C67	357	XDRP(CRPA)	Strict	TriA	99.73	triclosan	antibiotic efflux	resistance-nodulation-cell division (RND) antibiotic efflux pump
L487	357	MDRP(CRPA)	Strict	TriA	99.73	triclosan	antibiotic efflux	resistance-nodulation-cell division (RND) antibiotic efflux pump
M19	357	MDRP(CRPA)	Strict	TriA	99.73	triclosan	antibiotic efflux	resistance-nodulation-cell division (RND) antibiotic efflux pump
R366	357	Non-MDRP(CRPA)	Strict	TriA	99.73	triclosan	antibiotic efflux	resistance-nodulation-cell division (RND) antibiotic efflux pump
19C54	357	MDRP(CRPA)	Perfect	TriB	100	triclosan	antibiotic efflux	resistance-nodulation-cell division (RND) antibiotic efflux pump
19C67	357	XDRP(CRPA)	Perfect	TriB	100	triclosan	antibiotic efflux	resistance-nodulation-cell division (RND) antibiotic efflux pump
L487	357	MDRP(CRPA)	Strict	TriB	99.72	triclosan	antibiotic efflux	resistance-nodulation-cell division (RND) antibiotic efflux pump
M19	357	MDRP(CRPA)	Perfect	TriB	100	triclosan	antibiotic efflux	resistance-nodulation-cell division (RND) antibiotic efflux pump
R366	357	Non-MDRP(CRPA)	Perfect	TriB	100	triclosan	antibiotic efflux	resistance-nodulation-cell division (RND) antibiotic efflux pump
19C54	357	MDRP(CRPA)	Strict	TriC	99.9	triclosan	antibiotic efflux	resistance-nodulation-cell division (RND) antibiotic efflux pump
19C67	357	XDRP(CRPA)	Strict	TriC	99.9	triclosan	antibiotic efflux	resistance-nodulation-cell division (RND) antibiotic efflux pump
L487	357	MDRP(CRPA)	Strict	TriC	99.9	triclosan	antibiotic efflux	resistance-nodulation-cell division (RND) antibiotic efflux pump
M19	357	MDRP(CRPA)	Strict	TriC	99.9	triclosan	antibiotic efflux	resistance-nodulation-cell division (RND) antibiotic efflux pump
R366	357	Non-MDRP(CRPA)	Strict	TriC	99.9	triclosan	antibiotic efflux	resistance-nodulation-cell division (RND) antibiotic efflux pump
M972	395	Non-MDRP(CRPA)	Perfect	OpmH	100	triclosan	antibiotic efflux	resistance-nodulation-cell division (RND) antibiotic efflux pump
M972	395	Non-MDRP(CRPA)	Perfect	TriA	100	triclosan	antibiotic efflux	resistance-nodulation-cell division (RND) antibiotic efflux pump
M972	395	Non-MDRP(CRPA)	Strict	TriB	99.72	triclosan	antibiotic efflux	resistance-nodulation-cell division (RND) antibiotic efflux pump
M972	395	Non-MDRP(CRPA)	Perfect	TriC	100	triclosan	antibiotic efflux	resistance-nodulation-cell division (RND) antibiotic efflux pump
18C35	446	XDRP(CRPA)	Perfect	OpmH	100	triclosan	antibiotic efflux	resistance-nodulation-cell division (RND) antibiotic efflux pump
18C35	446	XDRP(CRPA)	Strict	TriA	99.46	triclosan	antibiotic efflux	resistance-nodulation-cell division (RND) antibiotic efflux pump
18C35	446	XDRP(CRPA)	Perfect	TriB	100	triclosan	antibiotic efflux	resistance-nodulation-cell division (RND) antibiotic efflux pump
18C35	446	XDRP(CRPA)	Strict	TriC	99.9	triclosan	antibiotic efflux	resistance-nodulation-cell division (RND) antibiotic efflux pump
K326_1	463	XDRP(CRPA)	Strict	OpmH	97.3	triclosan	antibiotic efflux	resistance-nodulation-cell division (RND) antibiotic efflux pump
K326_1	463	XDRP(CRPA)	Perfect	TriA	100	triclosan	antibiotic efflux	resistance-nodulation-cell division (RND) antibiotic efflux pump
K326_1	463	XDRP(CRPA)	Perfect	TriB	100	triclosan	antibiotic efflux	resistance-nodulation-cell division (RND) antibiotic efflux pump
K326_1	463	XDRP(CRPA)	Perfect	TriC	100	triclosan	antibiotic efflux	resistance-nodulation-cell division (RND) antibiotic efflux pump
18C42	532	MDRP(CRPA)	Strict	OpmH	97.1	triclosan	antibiotic efflux	resistance-nodulation-cell division (RND) antibiotic efflux pump
18C47	532	XDRP(CRPA)	Strict	OpmH	97.1	triclosan	antibiotic efflux	resistance-nodulation-cell division (RND) antibiotic efflux pump
N538	532	Non-MDRP(CRPA)	Strict	OpmH	97.1	triclosan	antibiotic efflux	resistance-nodulation-cell division (RND) antibiotic efflux pump
18C42	532	MDRP(CRPA)	Strict	TriA	98.09	triclosan	antibiotic efflux	resistance-nodulation-cell division (RND) antibiotic efflux pump
18C47	532	XDRP(CRPA)	Strict	TriA	98.09	triclosan	antibiotic efflux	resistance-nodulation-cell division (RND) antibiotic efflux pump
N538	532	Non-MDRP(CRPA)	Strict	TriA	98.09	triclosan	antibiotic efflux	resistance-nodulation-cell division (RND) antibiotic efflux pump
18C42	532	MDRP(CRPA)	Perfect	TriB	100	triclosan	antibiotic efflux	resistance-nodulation-cell division (RND) antibiotic efflux pump
18C47	532	XDRP(CRPA)	Perfect	TriB	100	triclosan	antibiotic efflux	resistance-nodulation-cell division (RND) antibiotic efflux pump
N744	155	MDRP(CRPA)	Strict	APH(3')-IIb	98.88	aminoglycoside antibiotic	antibiotic inactivation	APH(3')
N744	155	MDRP(CRPA)	Strict	arnA	99.55	peptide antibiotic	antibiotic target alteration	pmr phosphoethanolamine transferase
N744	155	MDRP(CRPA)	Perfect	basS	100	peptide antibiotic	antibiotic target alteration; antibiotic efflux	pmr phosphoethanolamine transferase
N744	155	MDRP(CRPA)	Perfect	bcr-1	100	bicyclomycin	antibiotic efflux	major facilitator superfamily (MFS) antibiotic efflux pump
N744	155	MDRP(CRPA)	Perfect	cprR	100	peptide antibiotic	antibiotic target alteration; antibiotic efflux	pmr phosphoethanolamine transferase
N744	155	MDRP(CRPA)	Strict	cprS	99.77	peptide antibiotic	antibiotic target alteration; antibiotic efflux	pmr phosphoethanolamine transferase
N744	155	MDRP(CRPA)	Strict	FosA	99.08	fosfomycin	antibiotic inactivation	fosfomycin thiol transferase
N744	155	MDRP(CRPA)	Strict	MexA	99.74	macrolide antibiotic; fluoroquinolone antibiotic; monobactam; carbapenem; cephalosporin; cephamycin; penam; tetracycline antibiotic; peptide antibiotic; aminocoumarin antibiotic; diaminopyrimidine antibiotic; sulfonamide antibiotic; phenicol antibiotic; penem	antibiotic efflux	resistance-nodulation-cell division (RND) antibiotic efflux pump
N744	155	MDRP(CRPA)	Strict	MexB	99.9	macrolide antibiotic; fluoroquinolone antibiotic; monobactam; carbapenem; cephalosporin; cephamycin; penam; tetracycline antibiotic; peptide antibiotic; aminocoumarin antibiotic; diaminopyrimidine antibiotic; sulfonamide antibiotic; phenicol antibiotic; penem	antibiotic efflux	resistance-nodulation-cell division (RND) antibiotic efflux pump
N744	155	MDRP(CRPA)	Perfect	MexC	100	macrolide antibiotic; fluoroquinolone antibiotic; aminoglycoside antibiotic; cephalosporin; penam; tetracycline antibiotic; aminocoumarin antibiotic; diaminopyrimidine antibiotic; phenicol antibiotic	antibiotic efflux	resistance-nodulation-cell division (RND) antibiotic efflux pump
N744	155	MDRP(CRPA)	Strict	MexD	95.33	macrolide antibiotic; fluoroquinolone antibiotic; aminoglycoside antibiotic; cephalosporin; penam; tetracycline antibiotic; aminocoumarin antibiotic; diaminopyrimidine antibiotic; phenicol antibiotic	antibiotic efflux	resistance-nodulation-cell division (RND) antibiotic efflux pump
N744	155	MDRP(CRPA)	Perfect	MexE	100	fluoroquinolone antibiotic; diaminopyrimidine antibiotic; phenicol antibiotic	antibiotic efflux	resistance-nodulation-cell division (RND) antibiotic efflux pump
N744	155	MDRP(CRPA)	Perfect	MexF	100	fluoroquinolone antibiotic; diaminopyrimidine antibiotic; phenicol antibiotic	antibiotic efflux	resistance-nodulation-cell division (RND) antibiotic efflux pump
N744	155	MDRP(CRPA)	Perfect	MexG	100	fluoroquinolone antibiotic; tetracycline antibiotic; acridine dye; disinfecting agents and intercalating dyes	antibiotic efflux	resistance-nodulation-cell division (RND) antibiotic efflux pump
N744	155	MDRP(CRPA)	Perfect	MexH	100	fluoroquinolone antibiotic; tetracycline antibiotic; acridine dye; disinfecting agents and intercalating dyes	antibiotic efflux	resistance-nodulation-cell division (RND) antibiotic efflux pump
N744	155	MDRP(CRPA)	Strict	MexI	99.9	fluoroquinolone antibiotic; tetracycline antibiotic; acridine dye; disinfecting agents and intercalating dyes	antibiotic efflux	resistance-nodulation-cell division (RND) antibiotic efflux pump
N744	155	MDRP(CRPA)	Perfect	MexJ	100	macrolide antibiotic; tetracycline antibiotic; triclosan	antibiotic efflux	resistance-nodulation-cell division (RND) antibiotic efflux pump
N744	155	MDRP(CRPA)	Strict	MexK	99.9	macrolide antibiotic; tetracycline antibiotic; triclosan	antibiotic efflux	resistance-nodulation-cell division (RND) antibiotic efflux pump
N744	155	MDRP(CRPA)	Perfect	MexL	100	macrolide antibiotic; tetracycline antibiotic; triclosan	antibiotic efflux	resistance-nodulation-cell division (RND) antibiotic efflux pump
N744	155	MDRP(CRPA)	Strict	mexM	98.7	phenicol antibiotic	antibiotic efflux	resistance-nodulation-cell division (RND) antibiotic efflux pump
N744	155	MDRP(CRPA)	Strict	mexN	99.52	phenicol antibiotic	antibiotic efflux	resistance-nodulation-cell division (RND) antibiotic efflux pump
N744	155	MDRP(CRPA)	Perfect	mexP	100	macrolide antibiotic; carbapenem; tetracycline antibiotic; acridine dye; diaminopyrimidine antibiotic; phenicol antibiotic; disinfecting agents and intercalating dyes	antibiotic efflux	resistance-nodulation-cell division (RND) antibiotic efflux pump
N744	155	MDRP(CRPA)	Strict	mexQ	99.62	macrolide antibiotic; carbapenem; tetracycline antibiotic; acridine dye; diaminopyrimidine antibiotic; phenicol antibiotic; disinfecting agents and intercalating dyes	antibiotic efflux	resistance-nodulation-cell division (RND) antibiotic efflux pump
N744	155	MDRP(CRPA)	Strict	MexR	100	macrolide antibiotic; fluoroquinolone antibiotic; monobactam; carbapenem; cephalosporin; cephamycin; penam; tetracycline antibiotic; peptide antibiotic; aminocoumarin antibiotic; diaminopyrimidine antibiotic; sulfonamide antibiotic; phenicol antibiotic; penem	antibiotic target alteration; antibiotic efflux	resistance-nodulation-cell division (RND) antibiotic efflux pump
N744	155	MDRP(CRPA)	Strict	MexS	100	fluoroquinolone antibiotic; diaminopyrimidine antibiotic; phenicol antibiotic	antibiotic efflux	resistance-nodulation-cell division (RND) antibiotic efflux pump
N744	155	MDRP(CRPA)	Strict	MexT	99.63	fluoroquinolone antibiotic; diaminopyrimidine antibiotic; phenicol antibiotic	antibiotic efflux	resistance-nodulation-cell division (RND) antibiotic efflux pump
N744	155	MDRP(CRPA)	Strict	MexV	99.47	macrolide antibiotic; fluoroquinolone antibiotic; tetracycline antibiotic; acridine dye; phenicol antibiotic; disinfecting agents and intercalating dyes	antibiotic efflux	resistance-nodulation-cell division (RND) antibiotic efflux pump
N744	155	MDRP(CRPA)	Strict	MexW	99.9	macrolide antibiotic; fluoroquinolone antibiotic; tetracycline antibiotic; acridine dye; phenicol antibiotic; disinfecting agents and intercalating dyes	antibiotic efflux	resistance-nodulation-cell division (RND) antibiotic efflux pump
N744	155	MDRP(CRPA)	Strict	mexY	93.5	macrolide antibiotic; fluoroquinolone antibiotic; aminoglycoside antibiotic; carbapenem; cephalosporin; cephamycin; penam; tetracycline antibiotic; acridine dye; phenicol antibiotic; disinfecting agents and intercalating dyes	antibiotic efflux	resistance-nodulation-cell division (RND) antibiotic efflux pump
N744	155	MDRP(CRPA)	Strict	MexZ	100	macrolide antibiotic; fluoroquinolone antibiotic; aminoglycoside antibiotic; carbapenem; cephalosporin; cephamycin; penam; tetracycline antibiotic; acridine dye; phenicol antibiotic; disinfecting agents and intercalating dyes	antibiotic efflux	resistance-nodulation-cell division (RND) antibiotic efflux pump
N744	155	MDRP(CRPA)	Perfect	MuxA	100	macrolide antibiotic; monobactam; tetracycline antibiotic; aminocoumarin antibiotic	antibiotic efflux	resistance-nodulation-cell division (RND) antibiotic efflux pump
N744	155	MDRP(CRPA)	Perfect	MuxB	100	macrolide antibiotic; monobactam; tetracycline antibiotic; aminocoumarin antibiotic	antibiotic efflux	resistance-nodulation-cell division (RND) antibiotic efflux pump
N744	155	MDRP(CRPA)	Strict	MuxC	99.9	macrolide antibiotic; monobactam; tetracycline antibiotic; aminocoumarin antibiotic	antibiotic efflux	resistance-nodulation-cell division (RND) antibiotic efflux pump
N744	155	MDRP(CRPA)	Strict	nalC	99.06	macrolide antibiotic; fluoroquinolone antibiotic; monobactam; carbapenem; cephalosporin; cephamycin; penam; tetracycline antibiotic; peptide antibiotic; aminocoumarin antibiotic; diaminopyrimidine antibiotic; sulfonamide antibiotic; phenicol antibiotic; penem	antibiotic efflux	resistance-nodulation-cell division (RND) antibiotic efflux pump
N744	155	MDRP(CRPA)	Strict	nalD	99.46	macrolide antibiotic; fluoroquinolone antibiotic; monobactam; carbapenem; cephalosporin; cephamycin; penam; tetracycline antibiotic; peptide antibiotic; aminocoumarin antibiotic; diaminopyrimidine antibiotic; sulfonamide antibiotic; phenicol antibiotic; penem	antibiotic efflux	resistance-nodulation-cell division (RND) antibiotic efflux pump
N744	155	MDRP(CRPA)	Perfect	OpmB	100	macrolide antibiotic; monobactam; tetracycline antibiotic; aminocoumarin antibiotic	antibiotic efflux	resistance-nodulation-cell division (RND) antibiotic efflux pump
N744	155	MDRP(CRPA)	Strict	OpmD	99.59	fluoroquinolone antibiotic; tetracycline antibiotic; acridine dye; disinfecting agents and intercalating dyes	antibiotic efflux	resistance-nodulation-cell division (RND) antibiotic efflux pump
N744	155	MDRP(CRPA)	Strict	opmE	99.19	macrolide antibiotic; carbapenem; tetracycline antibiotic; acridine dye; diaminopyrimidine antibiotic; phenicol antibiotic; disinfecting agents and intercalating dyes	antibiotic efflux	resistance-nodulation-cell division (RND) antibiotic efflux pump
N744	155	MDRP(CRPA)	Strict	OpmH	97.3	triclosan	antibiotic efflux	resistance-nodulation-cell division (RND) antibiotic efflux pump
N744	155	MDRP(CRPA)	Strict	OprJ	98.96	macrolide antibiotic; fluoroquinolone antibiotic; aminoglycoside antibiotic; cephalosporin; penam; tetracycline antibiotic; aminocoumarin antibiotic; diaminopyrimidine antibiotic; phenicol antibiotic	antibiotic efflux	resistance-nodulation-cell division (RND) antibiotic efflux pump
N744	155	MDRP(CRPA)	Strict	OprM	99.79	macrolide antibiotic; fluoroquinolone antibiotic; monobactam; aminoglycoside antibiotic; carbapenem; cephalosporin; cephamycin; penam; tetracycline antibiotic; peptide antibiotic; acridine dye; aminocoumarin antibiotic; diaminopyrimidine antibiotic; sulfonamide antibiotic; phenicol antibiotic; penem; disinfecting agents and intercalating dyes	antibiotic efflux	resistance-nodulation-cell division (RND) antibiotic efflux pump
N744	155	MDRP(CRPA)	Perfect	OprN	100	fluoroquinolone antibiotic; diaminopyrimidine antibiotic; phenicol antibiotic	antibiotic efflux	resistance-nodulation-cell division (RND) antibiotic efflux pump
N744	155	MDRP(CRPA)	Strict	OXA-850	99.24	carbapenem; cephalosporin; penam	antibiotic inactivation	OXA beta-lactamase
N744	155	MDRP(CRPA)	Strict	ParR	99.57	macrolide antibiotic; fluoroquinolone antibiotic; monobactam; aminoglycoside antibiotic; carbapenem; cephalosporin; cephamycin; penam; tetracycline antibiotic; acridine dye; phenicol antibiotic; penem; disinfecting agents and intercalating dyes	antibiotic efflux; reduced permeability to antibiotic	resistance-nodulation-cell division (RND) antibiotic efflux pump; Outer Membrane Porin (Opr)
N744	155	MDRP(CRPA)	Strict	ParS	99.53	macrolide antibiotic; fluoroquinolone antibiotic; monobactam; aminoglycoside antibiotic; carbapenem; cephalosporin; cephamycin; penam; tetracycline antibiotic; acridine dye; phenicol antibiotic; penem; disinfecting agents and intercalating dyes	antibiotic efflux; reduced permeability to antibiotic	resistance-nodulation-cell division (RND) antibiotic efflux pump; Outer Membrane Porin (Opr)
N744	155	MDRP(CRPA)	Perfect	PDC-5	100	monobactam; carbapenem; cephalosporin; cephamycin; penam	antibiotic inactivation	PDC beta-lactamase
N744	155	MDRP(CRPA)	Strict	PmpM	99.79	fluoroquinolone antibiotic; aminoglycoside antibiotic; benzalkonium chloride	antibiotic efflux	multidrug and toxic compound extrusion (MATE) transporter
N744	155	MDRP(CRPA)	Strict	Pseudomonas aeruginosa catB7	98.11	phenicol antibiotic	antibiotic inactivation	chloramphenicol acetyltransferase (CAT)
N744	155	MDRP(CRPA)	Perfect	Pseudomonas aeruginosa CpxR	100	macrolide antibiotic; fluoroquinolone antibiotic; monobactam; aminoglycoside antibiotic; carbapenem; cephalosporin; cephamycin; penam; tetracycline antibiotic; peptide antibiotic; aminocoumarin antibiotic; diaminopyrimidine antibiotic; sulfonamide antibiotic; phenicol antibiotic; penem	antibiotic efflux	resistance-nodulation-cell division (RND) antibiotic efflux pump
N744	155	MDRP(CRPA)	Perfect	Pseudomonas aeruginosa emrE	100	aminoglycoside antibiotic	antibiotic efflux	small multidrug resistance (SMR) antibiotic efflux pump
N744	155	MDRP(CRPA)	Strict	Pseudomonas aeruginosa gyrA conferring resistance to fluoroquinolones	99.89	fluoroquinolone antibiotic	antibiotic target alteration	fluoroquinolone resistant gyrA
N744	155	MDRP(CRPA)	Perfect	Pseudomonas aeruginosa soxR	100	fluoroquinolone antibiotic; cephalosporin; glycylcycline; penam; tetracycline antibiotic; acridine dye; rifamycin antibiotic; phenicol antibiotic; triclosan; disinfecting agents and intercalating dyes	antibiotic target alteration; antibiotic efflux	ATP-binding cassette (ABC) antibiotic efflux pump; major facilitator superfamily (MFS) antibiotic efflux pump; resistance-nodulation-cell division (RND) antibiotic efflux pump
N744	155	MDRP(CRPA)	Perfect	rsmA	100	fluoroquinolone antibiotic; diaminopyrimidine antibiotic; phenicol antibiotic	antibiotic efflux	resistance-nodulation-cell division (RND) antibiotic efflux pump
N744	155	MDRP(CRPA)	Perfect	TriA	100	triclosan	antibiotic efflux	resistance-nodulation-cell division (RND) antibiotic efflux pump
N744	155	MDRP(CRPA)	Strict	TriB	99.72	triclosan	antibiotic efflux	resistance-nodulation-cell division (RND) antibiotic efflux pump
N744	155	MDRP(CRPA)	Perfect	TriC	100	triclosan	antibiotic efflux	resistance-nodulation-cell division (RND) antibiotic efflux pump
N744	155	MDRP(CRPA)	Strict	Type A NfxB	100	macrolide antibiotic; fluoroquinolone antibiotic; cephalosporin; penam; tetracycline antibiotic; aminocoumarin antibiotic; diaminopyrimidine antibiotic; phenicol antibiotic	antibiotic efflux	resistance-nodulation-cell division (RND) antibiotic efflux pump
N744	155	MDRP(CRPA)	Perfect	YajC	100	fluoroquinolone antibiotic; cephalosporin; glycylcycline; penam; tetracycline antibiotic; rifamycin antibiotic; phenicol antibiotic; triclosan	antibiotic efflux	resistance-nodulation-cell division (RND) antibiotic efflux pump
Q54_1	168	MDRP(CRPA)	Perfect	APH(3'')-Ib	100	aminoglycoside antibiotic	antibiotic inactivation	APH(3'')
Q54_1	168	MDRP(CRPA)	Strict	APH(3')-IIb	98.51	aminoglycoside antibiotic	antibiotic inactivation	APH(3')
Q54_1	168	MDRP(CRPA)	Strict	APH(6)-Id	99.64	aminoglycoside antibiotic	antibiotic inactivation	APH(6)
Q54_1	168	MDRP(CRPA)	Perfect	arnA	100	peptide antibiotic	antibiotic target alteration	pmr phosphoethanolamine transferase
Q54_1	168	MDRP(CRPA)	Strict	basR	99.55	peptide antibiotic	antibiotic target alteration; antibiotic efflux	pmr phosphoethanolamine transferase
Q54_1	168	MDRP(CRPA)	Strict	basS	99.58	peptide antibiotic	antibiotic target alteration; antibiotic efflux	pmr phosphoethanolamine transferase
Q54_1	168	MDRP(CRPA)	Perfect	bcr-1	100	bicyclomycin	antibiotic efflux	major facilitator superfamily (MFS) antibiotic efflux pump
Q54_1	168	MDRP(CRPA)	Perfect	cprR	100	peptide antibiotic	antibiotic target alteration; antibiotic efflux	pmr phosphoethanolamine transferase
Q54_1	168	MDRP(CRPA)	Perfect	cprS	100	peptide antibiotic	antibiotic target alteration; antibiotic efflux	pmr phosphoethanolamine transferase
Q54_1	168	MDRP(CRPA)	Perfect	FosA	100	fosfomycin	antibiotic inactivation	fosfomycin thiol transferase
Q54_1	168	MDRP(CRPA)	Perfect	MexA	100	macrolide antibiotic; fluoroquinolone antibiotic; monobactam; carbapenem; cephalosporin; cephamycin; penam; tetracycline antibiotic; peptide antibiotic; aminocoumarin antibiotic; diaminopyrimidine antibiotic; sulfonamide antibiotic; phenicol antibiotic; penem	antibiotic efflux	resistance-nodulation-cell division (RND) antibiotic efflux pump
Q54_1	168	MDRP(CRPA)	Strict	MexB	99.9	macrolide antibiotic; fluoroquinolone antibiotic; monobactam; carbapenem; cephalosporin; cephamycin; penam; tetracycline antibiotic; peptide antibiotic; aminocoumarin antibiotic; diaminopyrimidine antibiotic; sulfonamide antibiotic; phenicol antibiotic; penem	antibiotic efflux	resistance-nodulation-cell division (RND) antibiotic efflux pump
Q54_1	168	MDRP(CRPA)	Strict	MexC	99.72	macrolide antibiotic; fluoroquinolone antibiotic; aminoglycoside antibiotic; cephalosporin; penam; tetracycline antibiotic; aminocoumarin antibiotic; diaminopyrimidine antibiotic; phenicol antibiotic	antibiotic efflux	resistance-nodulation-cell division (RND) antibiotic efflux pump
Q54_1	168	MDRP(CRPA)	Strict	MexD	95.52	macrolide antibiotic; fluoroquinolone antibiotic; aminoglycoside antibiotic; cephalosporin; penam; tetracycline antibiotic; aminocoumarin antibiotic; diaminopyrimidine antibiotic; phenicol antibiotic	antibiotic efflux	resistance-nodulation-cell division (RND) antibiotic efflux pump
Q54_1	168	MDRP(CRPA)	Perfect	MexE	100	fluoroquinolone antibiotic; diaminopyrimidine antibiotic; phenicol antibiotic	antibiotic efflux	resistance-nodulation-cell division (RND) antibiotic efflux pump
Q54_1	168	MDRP(CRPA)	Perfect	MexF	100	fluoroquinolone antibiotic; diaminopyrimidine antibiotic; phenicol antibiotic	antibiotic efflux	resistance-nodulation-cell division (RND) antibiotic efflux pump
Q54_1	168	MDRP(CRPA)	Perfect	MexG	100	fluoroquinolone antibiotic; tetracycline antibiotic; acridine dye; disinfecting agents and intercalating dyes	antibiotic efflux	resistance-nodulation-cell division (RND) antibiotic efflux pump
Q54_1	168	MDRP(CRPA)	Perfect	MexH	100	fluoroquinolone antibiotic; tetracycline antibiotic; acridine dye; disinfecting agents and intercalating dyes	antibiotic efflux	resistance-nodulation-cell division (RND) antibiotic efflux pump
Q54_1	168	MDRP(CRPA)	Strict	MexI	99.81	fluoroquinolone antibiotic; tetracycline antibiotic; acridine dye; disinfecting agents and intercalating dyes	antibiotic efflux	resistance-nodulation-cell division (RND) antibiotic efflux pump
Q54_1	168	MDRP(CRPA)	Perfect	MexJ	100	macrolide antibiotic; tetracycline antibiotic; triclosan	antibiotic efflux	resistance-nodulation-cell division (RND) antibiotic efflux pump
Q54_1	168	MDRP(CRPA)	Perfect	MexK	100	macrolide antibiotic; tetracycline antibiotic; triclosan	antibiotic efflux	resistance-nodulation-cell division (RND) antibiotic efflux pump
Q54_1	168	MDRP(CRPA)	Perfect	MexL	100	macrolide antibiotic; tetracycline antibiotic; triclosan	antibiotic efflux	resistance-nodulation-cell division (RND) antibiotic efflux pump
Q54_1	168	MDRP(CRPA)	Strict	mexM	98.44	phenicol antibiotic	antibiotic efflux	resistance-nodulation-cell division (RND) antibiotic efflux pump
Q54_1	168	MDRP(CRPA)	Strict	mexN	99.71	phenicol antibiotic	antibiotic efflux	resistance-nodulation-cell division (RND) antibiotic efflux pump
Q54_1	168	MDRP(CRPA)	Strict	mexP	99.48	macrolide antibiotic; carbapenem; tetracycline antibiotic; acridine dye; diaminopyrimidine antibiotic; phenicol antibiotic; disinfecting agents and intercalating dyes	antibiotic efflux	resistance-nodulation-cell division (RND) antibiotic efflux pump
Q54_1	168	MDRP(CRPA)	Strict	mexQ	99.72	macrolide antibiotic; carbapenem; tetracycline antibiotic; acridine dye; diaminopyrimidine antibiotic; phenicol antibiotic; disinfecting agents and intercalating dyes	antibiotic efflux	resistance-nodulation-cell division (RND) antibiotic efflux pump
Q54_1	168	MDRP(CRPA)	Strict	MexR	99.32	macrolide antibiotic; fluoroquinolone antibiotic; monobactam; carbapenem; cephalosporin; cephamycin; penam; tetracycline antibiotic; peptide antibiotic; aminocoumarin antibiotic; diaminopyrimidine antibiotic; sulfonamide antibiotic; phenicol antibiotic; penem	antibiotic target alteration; antibiotic efflux	resistance-nodulation-cell division (RND) antibiotic efflux pump
Q54_1	168	MDRP(CRPA)	Strict	MexS	100	fluoroquinolone antibiotic; diaminopyrimidine antibiotic; phenicol antibiotic	antibiotic efflux	resistance-nodulation-cell division (RND) antibiotic efflux pump
Q54_1	168	MDRP(CRPA)	Strict	MexT	99.63	fluoroquinolone antibiotic; diaminopyrimidine antibiotic; phenicol antibiotic	antibiotic efflux	resistance-nodulation-cell division (RND) antibiotic efflux pump
Q54_1	168	MDRP(CRPA)	Strict	MexV	99.47	macrolide antibiotic; fluoroquinolone antibiotic; tetracycline antibiotic; acridine dye; phenicol antibiotic; disinfecting agents and intercalating dyes	antibiotic efflux	resistance-nodulation-cell division (RND) antibiotic efflux pump
Q54_1	168	MDRP(CRPA)	Strict	MexW	99.9	macrolide antibiotic; fluoroquinolone antibiotic; tetracycline antibiotic; acridine dye; phenicol antibiotic; disinfecting agents and intercalating dyes	antibiotic efflux	resistance-nodulation-cell division (RND) antibiotic efflux pump
Q54_1	168	MDRP(CRPA)	Strict	mexY	93.5	macrolide antibiotic; fluoroquinolone antibiotic; aminoglycoside antibiotic; carbapenem; cephalosporin; cephamycin; penam; tetracycline antibiotic; acridine dye; phenicol antibiotic; disinfecting agents and intercalating dyes	antibiotic efflux	resistance-nodulation-cell division (RND) antibiotic efflux pump
Q54_1	168	MDRP(CRPA)	Strict	MexZ	100	macrolide antibiotic; fluoroquinolone antibiotic; aminoglycoside antibiotic; carbapenem; cephalosporin; cephamycin; penam; tetracycline antibiotic; acridine dye; phenicol antibiotic; disinfecting agents and intercalating dyes	antibiotic efflux	resistance-nodulation-cell division (RND) antibiotic efflux pump
Q54_1	168	MDRP(CRPA)	Strict	MuxA	99.77	macrolide antibiotic; monobactam; tetracycline antibiotic; aminocoumarin antibiotic	antibiotic efflux	resistance-nodulation-cell division (RND) antibiotic efflux pump
Q54_1	168	MDRP(CRPA)	Perfect	MuxB	100	macrolide antibiotic; monobactam; tetracycline antibiotic; aminocoumarin antibiotic	antibiotic efflux	resistance-nodulation-cell division (RND) antibiotic efflux pump
Q54_1	168	MDRP(CRPA)	Strict	MuxC	99.9	macrolide antibiotic; monobactam; tetracycline antibiotic; aminocoumarin antibiotic	antibiotic efflux	resistance-nodulation-cell division (RND) antibiotic efflux pump
Q54_1	168	MDRP(CRPA)	Strict	nalC	98.59	macrolide antibiotic; fluoroquinolone antibiotic; monobactam; carbapenem; cephalosporin; cephamycin; penam; tetracycline antibiotic; peptide antibiotic; aminocoumarin antibiotic; diaminopyrimidine antibiotic; sulfonamide antibiotic; phenicol antibiotic; penem	antibiotic efflux	resistance-nodulation-cell division (RND) antibiotic efflux pump
Q54_1	168	MDRP(CRPA)	Strict	nalD	100	macrolide antibiotic; fluoroquinolone antibiotic; monobactam; carbapenem; cephalosporin; cephamycin; penam; tetracycline antibiotic; peptide antibiotic; aminocoumarin antibiotic; diaminopyrimidine antibiotic; sulfonamide antibiotic; phenicol antibiotic; penem	antibiotic efflux	resistance-nodulation-cell division (RND) antibiotic efflux pump
Q54_1	168	MDRP(CRPA)	Strict	OpmB	98.6	macrolide antibiotic; monobactam; tetracycline antibiotic; aminocoumarin antibiotic	antibiotic efflux	resistance-nodulation-cell division (RND) antibiotic efflux pump
Q54_1	168	MDRP(CRPA)	Perfect	OpmD	100	fluoroquinolone antibiotic; tetracycline antibiotic; acridine dye; disinfecting agents and intercalating dyes	antibiotic efflux	resistance-nodulation-cell division (RND) antibiotic efflux pump
Q54_1	168	MDRP(CRPA)	Strict	opmE	99.19	macrolide antibiotic; carbapenem; tetracycline antibiotic; acridine dye; diaminopyrimidine antibiotic; phenicol antibiotic; disinfecting agents and intercalating dyes	antibiotic efflux	resistance-nodulation-cell division (RND) antibiotic efflux pump
Q54_1	168	MDRP(CRPA)	Perfect	OpmH	100	triclosan	antibiotic efflux	resistance-nodulation-cell division (RND) antibiotic efflux pump
Q54_1	168	MDRP(CRPA)	Strict	OprJ	99.58	macrolide antibiotic; fluoroquinolone antibiotic; aminoglycoside antibiotic; cephalosporin; penam; tetracycline antibiotic; aminocoumarin antibiotic; diaminopyrimidine antibiotic; phenicol antibiotic	antibiotic efflux	resistance-nodulation-cell division (RND) antibiotic efflux pump
Q54_1	168	MDRP(CRPA)	Perfect	OprM	100	macrolide antibiotic; fluoroquinolone antibiotic; monobactam; aminoglycoside antibiotic; carbapenem; cephalosporin; cephamycin; penam; tetracycline antibiotic; peptide antibiotic; acridine dye; aminocoumarin antibiotic; diaminopyrimidine antibiotic; sulfonamide antibiotic; phenicol antibiotic; penem; disinfecting agents and intercalating dyes	antibiotic efflux	resistance-nodulation-cell division (RND) antibiotic efflux pump
Q54_1	168	MDRP(CRPA)	Perfect	OprN	100	fluoroquinolone antibiotic; diaminopyrimidine antibiotic; phenicol antibiotic	antibiotic efflux	resistance-nodulation-cell division (RND) antibiotic efflux pump
Q54_1	168	MDRP(CRPA)	Strict	OXA-846	99.62	carbapenem; cephalosporin; penam	antibiotic inactivation	OXA beta-lactamase
Q54_1	168	MDRP(CRPA)	Perfect	ParR	100	macrolide antibiotic; fluoroquinolone antibiotic; monobactam; aminoglycoside antibiotic; carbapenem; cephalosporin; cephamycin; penam; tetracycline antibiotic; acridine dye; phenicol antibiotic; penem; disinfecting agents and intercalating dyes	antibiotic efflux; reduced permeability to antibiotic	resistance-nodulation-cell division (RND) antibiotic efflux pump; Outer Membrane Porin (Opr)
Q54_1	168	MDRP(CRPA)	Strict	ParS	99.53	macrolide antibiotic; fluoroquinolone antibiotic; monobactam; aminoglycoside antibiotic; carbapenem; cephalosporin; cephamycin; penam; tetracycline antibiotic; acridine dye; phenicol antibiotic; penem; disinfecting agents and intercalating dyes	antibiotic efflux; reduced permeability to antibiotic	resistance-nodulation-cell division (RND) antibiotic efflux pump; Outer Membrane Porin (Opr)
Q54_1	168	MDRP(CRPA)	Perfect	PDC-3	100	monobactam; carbapenem; cephalosporin; cephamycin; penam	antibiotic inactivation	PDC beta-lactamase
Q54_1	168	MDRP(CRPA)	Perfect	PmpM	100	fluoroquinolone antibiotic; aminoglycoside antibiotic; benzalkonium chloride	antibiotic efflux	multidrug and toxic compound extrusion (MATE) transporter
Q54_1	168	MDRP(CRPA)	Strict	Pseudomonas aeruginosa catB7	99.06	phenicol antibiotic	antibiotic inactivation	chloramphenicol acetyltransferase (CAT)
Q54_1	168	MDRP(CRPA)	Perfect	Pseudomonas aeruginosa CpxR	100	macrolide antibiotic; fluoroquinolone antibiotic; monobactam; aminoglycoside antibiotic; carbapenem; cephalosporin; cephamycin; penam; tetracycline antibiotic; peptide antibiotic; aminocoumarin antibiotic; diaminopyrimidine antibiotic; sulfonamide antibiotic; phenicol antibiotic; penem	antibiotic efflux	resistance-nodulation-cell division (RND) antibiotic efflux pump
Q54_1	168	MDRP(CRPA)	Perfect	Pseudomonas aeruginosa emrE	100	aminoglycoside antibiotic	antibiotic efflux	small multidrug resistance (SMR) antibiotic efflux pump
Q54_1	168	MDRP(CRPA)	Perfect	Pseudomonas aeruginosa soxR	100	fluoroquinolone antibiotic; cephalosporin; glycylcycline; penam; tetracycline antibiotic; acridine dye; rifamycin antibiotic; phenicol antibiotic; triclosan; disinfecting agents and intercalating dyes	antibiotic target alteration; antibiotic efflux	ATP-binding cassette (ABC) antibiotic efflux pump; major facilitator superfamily (MFS) antibiotic efflux pump; resistance-nodulation-cell division (RND) antibiotic efflux pump
Q54_1	168	MDRP(CRPA)	Perfect	rsmA	100	fluoroquinolone antibiotic; diaminopyrimidine antibiotic; phenicol antibiotic	antibiotic efflux	resistance-nodulation-cell division (RND) antibiotic efflux pump
Q54_1	168	MDRP(CRPA)	Perfect	TriA	100	triclosan	antibiotic efflux	resistance-nodulation-cell division (RND) antibiotic efflux pump
Q54_1	168	MDRP(CRPA)	Perfect	TriB	100	triclosan	antibiotic efflux	resistance-nodulation-cell division (RND) antibiotic efflux pump
Q54_1	168	MDRP(CRPA)	Perfect	TriC	100	triclosan	antibiotic efflux	resistance-nodulation-cell division (RND) antibiotic efflux pump
Q54_1	168	MDRP(CRPA)	Strict	Type A NfxB	100	macrolide antibiotic; fluoroquinolone antibiotic; cephalosporin; penam; tetracycline antibiotic; aminocoumarin antibiotic; diaminopyrimidine antibiotic; phenicol antibiotic	antibiotic efflux	resistance-nodulation-cell division (RND) antibiotic efflux pump
Q54_1	168	MDRP(CRPA)	Perfect	YajC	100	fluoroquinolone antibiotic; cephalosporin; glycylcycline; penam; tetracycline antibiotic; rifamycin antibiotic; phenicol antibiotic; triclosan	antibiotic efflux	resistance-nodulation-cell division (RND) antibiotic efflux pump
N538	532	Non-MDRP(CRPA)	Perfect	TriB	100	triclosan	antibiotic efflux	resistance-nodulation-cell division (RND) antibiotic efflux pump
18C42	532	MDRP(CRPA)	Strict	TriC	99.7	triclosan	antibiotic efflux	resistance-nodulation-cell division (RND) antibiotic efflux pump
18C47	532	XDRP(CRPA)	Strict	TriC	99.7	triclosan	antibiotic efflux	resistance-nodulation-cell division (RND) antibiotic efflux pump
N538	532	Non-MDRP(CRPA)	Strict	TriC	99.7	triclosan	antibiotic efflux	resistance-nodulation-cell division (RND) antibiotic efflux pump
N534	699	Non-MDRP(CRPA)	Strict	OpmH	99.79	triclosan	antibiotic efflux	resistance-nodulation-cell division (RND) antibiotic efflux pump
N534	699	Non-MDRP(CRPA)	Perfect	TriA	100	triclosan	antibiotic efflux	resistance-nodulation-cell division (RND) antibiotic efflux pump
N534	699	Non-MDRP(CRPA)	Perfect	TriB	100	triclosan	antibiotic efflux	resistance-nodulation-cell division (RND) antibiotic efflux pump
N534	699	Non-MDRP(CRPA)	Perfect	TriC	100	triclosan	antibiotic efflux	resistance-nodulation-cell division (RND) antibiotic efflux pump
K534_1	773	XDRP(CRPA)	Strict	OpmH	97.1	triclosan	antibiotic efflux	resistance-nodulation-cell division (RND) antibiotic efflux pump
K961	773	XDRP(CRPA)	Strict	OpmH	97.1	triclosan	antibiotic efflux	resistance-nodulation-cell division (RND) antibiotic efflux pump
L293	773	Non-MDRP(CRPA)	Strict	OpmH	97.1	triclosan	antibiotic efflux	resistance-nodulation-cell division (RND) antibiotic efflux pump
M423	773	MDRP(CRPA)	Strict	OpmH	97.1	triclosan	antibiotic efflux	resistance-nodulation-cell division (RND) antibiotic efflux pump
K534_1	773	XDRP(CRPA)	Strict	TriA	98.09	triclosan	antibiotic efflux	resistance-nodulation-cell division (RND) antibiotic efflux pump
K961	773	XDRP(CRPA)	Strict	TriA	98.09	triclosan	antibiotic efflux	resistance-nodulation-cell division (RND) antibiotic efflux pump
L293	773	Non-MDRP(CRPA)	Strict	TriA	98.09	triclosan	antibiotic efflux	resistance-nodulation-cell division (RND) antibiotic efflux pump
M423	773	MDRP(CRPA)	Strict	TriA	98.09	triclosan	antibiotic efflux	resistance-nodulation-cell division (RND) antibiotic efflux pump
K534_1	773	XDRP(CRPA)	Perfect	TriB	100	triclosan	antibiotic efflux	resistance-nodulation-cell division (RND) antibiotic efflux pump
K961	773	XDRP(CRPA)	Perfect	TriB	100	triclosan	antibiotic efflux	resistance-nodulation-cell division (RND) antibiotic efflux pump
L293	773	Non-MDRP(CRPA)	Perfect	TriB	100	triclosan	antibiotic efflux	resistance-nodulation-cell division (RND) antibiotic efflux pump
M423	773	MDRP(CRPA)	Perfect	TriB	100	triclosan	antibiotic efflux	resistance-nodulation-cell division (RND) antibiotic efflux pump
K534_1	773	XDRP(CRPA)	Strict	TriC	99.7	triclosan	antibiotic efflux	resistance-nodulation-cell division (RND) antibiotic efflux pump
K961	773	XDRP(CRPA)	Strict	TriC	99.7	triclosan	antibiotic efflux	resistance-nodulation-cell division (RND) antibiotic efflux pump
L293	773	Non-MDRP(CRPA)	Strict	TriC	99.7	triclosan	antibiotic efflux	resistance-nodulation-cell division (RND) antibiotic efflux pump
M423	773	MDRP(CRPA)	Strict	TriC	99.7	triclosan	antibiotic efflux	resistance-nodulation-cell division (RND) antibiotic efflux pump
Q10	235	XDRP(CRPA)	Strict	tet(D)	53.03	tetracycline antibiotic	antibiotic efflux	major facilitator superfamily (MFS) antibiotic efflux pump
19C07	244	MDRP	Strict	tet(A)	99.74	tetracycline antibiotic	antibiotic efflux	major facilitator superfamily (MFS) antibiotic efflux pump
19C14	274	Non-MDRP(CRPA)	Strict	tet(C)	99.75	tetracycline antibiotic	antibiotic efflux	major facilitator superfamily (MFS) antibiotic efflux pump
19C67	357	XDRP(CRPA)	Strict	tet(D)	52.89	tetracycline antibiotic	antibiotic efflux	major facilitator superfamily (MFS) antibiotic efflux pump
N534	699	Non-MDRP(CRPA)	Strict	tet(D)	53.03	tetracycline antibiotic	antibiotic efflux	major facilitator superfamily (MFS) antibiotic efflux pump
J727	235	XDRP(CRPA)	Perfect	sul1	100	sulfonamide antibiotic	antibiotic target replacement	sulfonamide resistant sul
L749	235	XDRP(CRPA)	Perfect	sul1	100	sulfonamide antibiotic	antibiotic target replacement	sulfonamide resistant sul
19C07	244	MDRP	Perfect	sul1	100	sulfonamide antibiotic	antibiotic target replacement	sulfonamide resistant sul
19C07	244	MDRP	Perfect	sul1	100	sulfonamide antibiotic	antibiotic target replacement	sulfonamide resistant sul
19C39	253	MDRP(CRPA)	Perfect	sul1	100	sulfonamide antibiotic	antibiotic target replacement	sulfonamide resistant sul
20C49	253	MDRP(CRPA)	Perfect	sul1	100	sulfonamide antibiotic	antibiotic target replacement	sulfonamide resistant sul
19C67	357	XDRP(CRPA)	Perfect	sul1	100	sulfonamide antibiotic	antibiotic target replacement	sulfonamide resistant sul
N534	699	Non-MDRP(CRPA)	Strict	sul1	100	sulfonamide antibiotic	antibiotic target replacement	sulfonamide resistant sul
20C01	108	XDRP(CRPA)	Strict	mexM	98.7	phenicol antibiotic	antibiotic efflux	resistance-nodulation-cell division (RND) antibiotic efflux pump
20C01	108	XDRP(CRPA)	Strict	mexN	99.9	phenicol antibiotic	antibiotic efflux	resistance-nodulation-cell division (RND) antibiotic efflux pump
20C01	108	XDRP(CRPA)	Strict	Pseudomonas aeruginosa catB7	99.06	phenicol antibiotic	antibiotic inactivation	chloramphenicol acetyltransferase (CAT)
19C20	111	MDRP(CRPA)	Strict	mexM	98.7	phenicol antibiotic	antibiotic efflux	resistance-nodulation-cell division (RND) antibiotic efflux pump
Q287_1	111	MDRP(CRPA)	Strict	mexM	98.7	phenicol antibiotic	antibiotic efflux	resistance-nodulation-cell division (RND) antibiotic efflux pump
19C20	111	MDRP(CRPA)	Strict	mexN	99.61	phenicol antibiotic	antibiotic efflux	resistance-nodulation-cell division (RND) antibiotic efflux pump
Q287_1	111	MDRP(CRPA)	Strict	mexN	99.71	phenicol antibiotic	antibiotic efflux	resistance-nodulation-cell division (RND) antibiotic efflux pump
19C20	111	MDRP(CRPA)	Strict	Pseudomonas aeruginosa catB7	99.06	phenicol antibiotic	antibiotic inactivation	chloramphenicol acetyltransferase (CAT)
Q287_1	111	MDRP(CRPA)	Strict	Pseudomonas aeruginosa catB7	99.06	phenicol antibiotic	antibiotic inactivation	chloramphenicol acetyltransferase (CAT)
20C32	179	XDRP(CRPA)	Strict	mexM	98.44	phenicol antibiotic	antibiotic efflux	resistance-nodulation-cell division (RND) antibiotic efflux pump
20C32	179	XDRP(CRPA)	Strict	mexN	99.81	phenicol antibiotic	antibiotic efflux	resistance-nodulation-cell division (RND) antibiotic efflux pump
20C32	179	XDRP(CRPA)	Strict	Pseudomonas aeruginosa catB7	98.11	phenicol antibiotic	antibiotic inactivation	chloramphenicol acetyltransferase (CAT)
J727	235	XDRP(CRPA)	Perfect	cmlA8	100	phenicol antibiotic	antibiotic efflux	major facilitator superfamily (MFS) antibiotic efflux pump
L749	235	XDRP(CRPA)	Perfect	cmlA8	100	phenicol antibiotic	antibiotic efflux	major facilitator superfamily (MFS) antibiotic efflux pump
Q10	235	XDRP(CRPA)	Strict	cmlA9	100	phenicol antibiotic	antibiotic efflux	major facilitator superfamily (MFS) antibiotic efflux pump
J727	235	XDRP(CRPA)	Strict	mexM	98.96	phenicol antibiotic	antibiotic efflux	resistance-nodulation-cell division (RND) antibiotic efflux pump
L749	235	XDRP(CRPA)	Strict	mexM	98.96	phenicol antibiotic	antibiotic efflux	resistance-nodulation-cell division (RND) antibiotic efflux pump
Q10	235	XDRP(CRPA)	Strict	mexM	98.96	phenicol antibiotic	antibiotic efflux	resistance-nodulation-cell division (RND) antibiotic efflux pump
J727	235	XDRP(CRPA)	Strict	mexN	99.61	phenicol antibiotic	antibiotic efflux	resistance-nodulation-cell division (RND) antibiotic efflux pump
L749	235	XDRP(CRPA)	Strict	mexN	99.61	phenicol antibiotic	antibiotic efflux	resistance-nodulation-cell division (RND) antibiotic efflux pump
18C32	207	XDRP(CRPA)	Strict	APH(3')-IIb	98.88	aminoglycoside antibiotic	antibiotic inactivation	APH(3')
20C23	207	XDRP(CRPA)	Strict	APH(3')-IIb	98.88	aminoglycoside antibiotic	antibiotic inactivation	APH(3')
20C25	207	MDRP(CRPA)	Strict	APH(3')-IIb	98.88	aminoglycoside antibiotic	antibiotic inactivation	APH(3')
N686	207	XDRP(CRPA)	Strict	APH(3')-IIb	98.88	aminoglycoside antibiotic	antibiotic inactivation	APH(3')
O747	207	MDRP(CRPA)	Strict	APH(3')-IIb	98.88	aminoglycoside antibiotic	antibiotic inactivation	APH(3')
18C32	207	XDRP(CRPA)	Strict	arnA	99.55	peptide antibiotic	antibiotic target alteration	pmr phosphoethanolamine transferase
20C23	207	XDRP(CRPA)	Strict	arnA	99.55	peptide antibiotic	antibiotic target alteration	pmr phosphoethanolamine transferase
20C25	207	MDRP(CRPA)	Strict	arnA	99.55	peptide antibiotic	antibiotic target alteration	pmr phosphoethanolamine transferase
N686	207	XDRP(CRPA)	Strict	arnA	99.55	peptide antibiotic	antibiotic target alteration	pmr phosphoethanolamine transferase
O747	207	MDRP(CRPA)	Strict	arnA	99.55	peptide antibiotic	antibiotic target alteration	pmr phosphoethanolamine transferase
18C32	207	XDRP(CRPA)	Strict	basR	99.55	peptide antibiotic	antibiotic target alteration; antibiotic efflux	pmr phosphoethanolamine transferase
20C23	207	XDRP(CRPA)	Strict	basR	99.55	peptide antibiotic	antibiotic target alteration; antibiotic efflux	pmr phosphoethanolamine transferase
20C25	207	MDRP(CRPA)	Strict	basR	99.55	peptide antibiotic	antibiotic target alteration; antibiotic efflux	pmr phosphoethanolamine transferase
N686	207	XDRP(CRPA)	Strict	basR	99.55	peptide antibiotic	antibiotic target alteration; antibiotic efflux	pmr phosphoethanolamine transferase
O747	207	MDRP(CRPA)	Strict	basR	99.55	peptide antibiotic	antibiotic target alteration; antibiotic efflux	pmr phosphoethanolamine transferase
18C32	207	XDRP(CRPA)	Strict	basS	99.16	peptide antibiotic	antibiotic target alteration; antibiotic efflux	pmr phosphoethanolamine transferase
20C23	207	XDRP(CRPA)	Strict	basS	99.16	peptide antibiotic	antibiotic target alteration; antibiotic efflux	pmr phosphoethanolamine transferase
20C25	207	MDRP(CRPA)	Strict	basS	99.16	peptide antibiotic	antibiotic target alteration; antibiotic efflux	pmr phosphoethanolamine transferase
N686	207	XDRP(CRPA)	Strict	basS	99.16	peptide antibiotic	antibiotic target alteration; antibiotic efflux	pmr phosphoethanolamine transferase
O747	207	MDRP(CRPA)	Strict	basS	99.16	peptide antibiotic	antibiotic target alteration; antibiotic efflux	pmr phosphoethanolamine transferase
18C32	207	XDRP(CRPA)	Strict	bcr-1	99.75	bicyclomycin	antibiotic efflux	major facilitator superfamily (MFS) antibiotic efflux pump
20C23	207	XDRP(CRPA)	Strict	bcr-1	99.75	bicyclomycin	antibiotic efflux	major facilitator superfamily (MFS) antibiotic efflux pump
20C25	207	MDRP(CRPA)	Strict	bcr-1	99.75	bicyclomycin	antibiotic efflux	major facilitator superfamily (MFS) antibiotic efflux pump
N686	207	XDRP(CRPA)	Strict	bcr-1	99.75	bicyclomycin	antibiotic efflux	major facilitator superfamily (MFS) antibiotic efflux pump
O747	207	MDRP(CRPA)	Strict	bcr-1	99.75	bicyclomycin	antibiotic efflux	major facilitator superfamily (MFS) antibiotic efflux pump
18C32	207	XDRP(CRPA)	Perfect	cprR	100	peptide antibiotic	antibiotic target alteration; antibiotic efflux	pmr phosphoethanolamine transferase
20C23	207	XDRP(CRPA)	Perfect	cprR	100	peptide antibiotic	antibiotic target alteration; antibiotic efflux	pmr phosphoethanolamine transferase
20C25	207	MDRP(CRPA)	Perfect	cprR	100	peptide antibiotic	antibiotic target alteration; antibiotic efflux	pmr phosphoethanolamine transferase
N686	207	XDRP(CRPA)	Perfect	cprR	100	peptide antibiotic	antibiotic target alteration; antibiotic efflux	pmr phosphoethanolamine transferase
O747	207	MDRP(CRPA)	Perfect	cprR	100	peptide antibiotic	antibiotic target alteration; antibiotic efflux	pmr phosphoethanolamine transferase
18C32	207	XDRP(CRPA)	Strict	cprS	99.77	peptide antibiotic	antibiotic target alteration; antibiotic efflux	pmr phosphoethanolamine transferase
20C23	207	XDRP(CRPA)	Strict	cprS	99.77	peptide antibiotic	antibiotic target alteration; antibiotic efflux	pmr phosphoethanolamine transferase
20C25	207	MDRP(CRPA)	Strict	cprS	99.77	peptide antibiotic	antibiotic target alteration; antibiotic efflux	pmr phosphoethanolamine transferase
N686	207	XDRP(CRPA)	Strict	cprS	99.77	peptide antibiotic	antibiotic target alteration; antibiotic efflux	pmr phosphoethanolamine transferase
O747	207	MDRP(CRPA)	Strict	cprS	99.77	peptide antibiotic	antibiotic target alteration; antibiotic efflux	pmr phosphoethanolamine transferase
20C23	207	XDRP(CRPA)	Strict	CrpP	92.31	fluoroquinolone antibiotic	antibiotic inactivation	ciprofloxacin phosphotransferase
18C32	207	XDRP(CRPA)	Perfect	FosA	100	fosfomycin	antibiotic inactivation	fosfomycin thiol transferase
20C23	207	XDRP(CRPA)	Perfect	FosA	100	fosfomycin	antibiotic inactivation	fosfomycin thiol transferase
20C25	207	MDRP(CRPA)	Perfect	FosA	100	fosfomycin	antibiotic inactivation	fosfomycin thiol transferase
N686	207	XDRP(CRPA)	Perfect	FosA	100	fosfomycin	antibiotic inactivation	fosfomycin thiol transferase
O747	207	MDRP(CRPA)	Perfect	FosA	100	fosfomycin	antibiotic inactivation	fosfomycin thiol transferase
18C32	207	XDRP(CRPA)	Perfect	MexA	100	macrolide antibiotic; fluoroquinolone antibiotic; monobactam; carbapenem; cephalosporin; cephamycin; penam; tetracycline antibiotic; peptide antibiotic; aminocoumarin antibiotic; diaminopyrimidine antibiotic; sulfonamide antibiotic; phenicol antibiotic; penem	antibiotic efflux	resistance-nodulation-cell division (RND) antibiotic efflux pump
20C23	207	XDRP(CRPA)	Perfect	MexA	100	macrolide antibiotic; fluoroquinolone antibiotic; monobactam; carbapenem; cephalosporin; cephamycin; penam; tetracycline antibiotic; peptide antibiotic; aminocoumarin antibiotic; diaminopyrimidine antibiotic; sulfonamide antibiotic; phenicol antibiotic; penem	antibiotic efflux	resistance-nodulation-cell division (RND) antibiotic efflux pump
20C25	207	MDRP(CRPA)	Perfect	MexA	100	macrolide antibiotic; fluoroquinolone antibiotic; monobactam; carbapenem; cephalosporin; cephamycin; penam; tetracycline antibiotic; peptide antibiotic; aminocoumarin antibiotic; diaminopyrimidine antibiotic; sulfonamide antibiotic; phenicol antibiotic; penem	antibiotic efflux	resistance-nodulation-cell division (RND) antibiotic efflux pump
N686	207	XDRP(CRPA)	Perfect	MexA	100	macrolide antibiotic; fluoroquinolone antibiotic; monobactam; carbapenem; cephalosporin; cephamycin; penam; tetracycline antibiotic; peptide antibiotic; aminocoumarin antibiotic; diaminopyrimidine antibiotic; sulfonamide antibiotic; phenicol antibiotic; penem	antibiotic efflux	resistance-nodulation-cell division (RND) antibiotic efflux pump
O747	207	MDRP(CRPA)	Perfect	MexA	100	macrolide antibiotic; fluoroquinolone antibiotic; monobactam; carbapenem; cephalosporin; cephamycin; penam; tetracycline antibiotic; peptide antibiotic; aminocoumarin antibiotic; diaminopyrimidine antibiotic; sulfonamide antibiotic; phenicol antibiotic; penem	antibiotic efflux	resistance-nodulation-cell division (RND) antibiotic efflux pump
18C32	207	XDRP(CRPA)	Strict	MexB	99.9	macrolide antibiotic; fluoroquinolone antibiotic; monobactam; carbapenem; cephalosporin; cephamycin; penam; tetracycline antibiotic; peptide antibiotic; aminocoumarin antibiotic; diaminopyrimidine antibiotic; sulfonamide antibiotic; phenicol antibiotic; penem	antibiotic efflux	resistance-nodulation-cell division (RND) antibiotic efflux pump
20C23	207	XDRP(CRPA)	Strict	MexB	99.9	macrolide antibiotic; fluoroquinolone antibiotic; monobactam; carbapenem; cephalosporin; cephamycin; penam; tetracycline antibiotic; peptide antibiotic; aminocoumarin antibiotic; diaminopyrimidine antibiotic; sulfonamide antibiotic; phenicol antibiotic; penem	antibiotic efflux	resistance-nodulation-cell division (RND) antibiotic efflux pump
20C25	207	MDRP(CRPA)	Strict	MexB	99.9	macrolide antibiotic; fluoroquinolone antibiotic; monobactam; carbapenem; cephalosporin; cephamycin; penam; tetracycline antibiotic; peptide antibiotic; aminocoumarin antibiotic; diaminopyrimidine antibiotic; sulfonamide antibiotic; phenicol antibiotic; penem	antibiotic efflux	resistance-nodulation-cell division (RND) antibiotic efflux pump
N686	207	XDRP(CRPA)	Strict	MexB	99.9	macrolide antibiotic; fluoroquinolone antibiotic; monobactam; carbapenem; cephalosporin; cephamycin; penam; tetracycline antibiotic; peptide antibiotic; aminocoumarin antibiotic; diaminopyrimidine antibiotic; sulfonamide antibiotic; phenicol antibiotic; penem	antibiotic efflux	resistance-nodulation-cell division (RND) antibiotic efflux pump
O747	207	MDRP(CRPA)	Strict	MexB	99.9	macrolide antibiotic; fluoroquinolone antibiotic; monobactam; carbapenem; cephalosporin; cephamycin; penam; tetracycline antibiotic; peptide antibiotic; aminocoumarin antibiotic; diaminopyrimidine antibiotic; sulfonamide antibiotic; phenicol antibiotic; penem	antibiotic efflux	resistance-nodulation-cell division (RND) antibiotic efflux pump
18C32	207	XDRP(CRPA)	Strict	MexC	98.87	macrolide antibiotic; fluoroquinolone antibiotic; aminoglycoside antibiotic; cephalosporin; penam; tetracycline antibiotic; aminocoumarin antibiotic; diaminopyrimidine antibiotic; phenicol antibiotic	antibiotic efflux	resistance-nodulation-cell division (RND) antibiotic efflux pump
20C23	207	XDRP(CRPA)	Strict	MexC	98.87	macrolide antibiotic; fluoroquinolone antibiotic; aminoglycoside antibiotic; cephalosporin; penam; tetracycline antibiotic; aminocoumarin antibiotic; diaminopyrimidine antibiotic; phenicol antibiotic	antibiotic efflux	resistance-nodulation-cell division (RND) antibiotic efflux pump
20C25	207	MDRP(CRPA)	Strict	MexC	98.87	macrolide antibiotic; fluoroquinolone antibiotic; aminoglycoside antibiotic; cephalosporin; penam; tetracycline antibiotic; aminocoumarin antibiotic; diaminopyrimidine antibiotic; phenicol antibiotic	antibiotic efflux	resistance-nodulation-cell division (RND) antibiotic efflux pump
N686	207	XDRP(CRPA)	Strict	MexC	98.87	macrolide antibiotic; fluoroquinolone antibiotic; aminoglycoside antibiotic; cephalosporin; penam; tetracycline antibiotic; aminocoumarin antibiotic; diaminopyrimidine antibiotic; phenicol antibiotic	antibiotic efflux	resistance-nodulation-cell division (RND) antibiotic efflux pump
O747	207	MDRP(CRPA)	Strict	MexC	98.87	macrolide antibiotic; fluoroquinolone antibiotic; aminoglycoside antibiotic; cephalosporin; penam; tetracycline antibiotic; aminocoumarin antibiotic; diaminopyrimidine antibiotic; phenicol antibiotic	antibiotic efflux	resistance-nodulation-cell division (RND) antibiotic efflux pump
18C32	207	XDRP(CRPA)	Strict	MexD	95.43	macrolide antibiotic; fluoroquinolone antibiotic; aminoglycoside antibiotic; cephalosporin; penam; tetracycline antibiotic; aminocoumarin antibiotic; diaminopyrimidine antibiotic; phenicol antibiotic	antibiotic efflux	resistance-nodulation-cell division (RND) antibiotic efflux pump
20C23	207	XDRP(CRPA)	Strict	MexD	95.43	macrolide antibiotic; fluoroquinolone antibiotic; aminoglycoside antibiotic; cephalosporin; penam; tetracycline antibiotic; aminocoumarin antibiotic; diaminopyrimidine antibiotic; phenicol antibiotic	antibiotic efflux	resistance-nodulation-cell division (RND) antibiotic efflux pump
20C25	207	MDRP(CRPA)	Strict	MexD	95.43	macrolide antibiotic; fluoroquinolone antibiotic; aminoglycoside antibiotic; cephalosporin; penam; tetracycline antibiotic; aminocoumarin antibiotic; diaminopyrimidine antibiotic; phenicol antibiotic	antibiotic efflux	resistance-nodulation-cell division (RND) antibiotic efflux pump
N686	207	XDRP(CRPA)	Strict	MexD	95.43	macrolide antibiotic; fluoroquinolone antibiotic; aminoglycoside antibiotic; cephalosporin; penam; tetracycline antibiotic; aminocoumarin antibiotic; diaminopyrimidine antibiotic; phenicol antibiotic	antibiotic efflux	resistance-nodulation-cell division (RND) antibiotic efflux pump
O747	207	MDRP(CRPA)	Strict	MexD	95.43	macrolide antibiotic; fluoroquinolone antibiotic; aminoglycoside antibiotic; cephalosporin; penam; tetracycline antibiotic; aminocoumarin antibiotic; diaminopyrimidine antibiotic; phenicol antibiotic	antibiotic efflux	resistance-nodulation-cell division (RND) antibiotic efflux pump
18C32	207	XDRP(CRPA)	Perfect	MexE	100	fluoroquinolone antibiotic; diaminopyrimidine antibiotic; phenicol antibiotic	antibiotic efflux	resistance-nodulation-cell division (RND) antibiotic efflux pump
20C23	207	XDRP(CRPA)	Perfect	MexE	100	fluoroquinolone antibiotic; diaminopyrimidine antibiotic; phenicol antibiotic	antibiotic efflux	resistance-nodulation-cell division (RND) antibiotic efflux pump
20C25	207	MDRP(CRPA)	Perfect	MexE	100	fluoroquinolone antibiotic; diaminopyrimidine antibiotic; phenicol antibiotic	antibiotic efflux	resistance-nodulation-cell division (RND) antibiotic efflux pump
N686	207	XDRP(CRPA)	Perfect	MexE	100	fluoroquinolone antibiotic; diaminopyrimidine antibiotic; phenicol antibiotic	antibiotic efflux	resistance-nodulation-cell division (RND) antibiotic efflux pump
O747	207	MDRP(CRPA)	Perfect	MexE	100	fluoroquinolone antibiotic; diaminopyrimidine antibiotic; phenicol antibiotic	antibiotic efflux	resistance-nodulation-cell division (RND) antibiotic efflux pump
18C32	207	XDRP(CRPA)	Perfect	MexF	100	fluoroquinolone antibiotic; diaminopyrimidine antibiotic; phenicol antibiotic	antibiotic efflux	resistance-nodulation-cell division (RND) antibiotic efflux pump
20C23	207	XDRP(CRPA)	Perfect	MexF	100	fluoroquinolone antibiotic; diaminopyrimidine antibiotic; phenicol antibiotic	antibiotic efflux	resistance-nodulation-cell division (RND) antibiotic efflux pump
20C25	207	MDRP(CRPA)	Perfect	MexF	100	fluoroquinolone antibiotic; diaminopyrimidine antibiotic; phenicol antibiotic	antibiotic efflux	resistance-nodulation-cell division (RND) antibiotic efflux pump
N686	207	XDRP(CRPA)	Perfect	MexF	100	fluoroquinolone antibiotic; diaminopyrimidine antibiotic; phenicol antibiotic	antibiotic efflux	resistance-nodulation-cell division (RND) antibiotic efflux pump
O747	207	MDRP(CRPA)	Perfect	MexF	100	fluoroquinolone antibiotic; diaminopyrimidine antibiotic; phenicol antibiotic	antibiotic efflux	resistance-nodulation-cell division (RND) antibiotic efflux pump
18C32	207	XDRP(CRPA)	Perfect	MexG	100	fluoroquinolone antibiotic; tetracycline antibiotic; acridine dye; disinfecting agents and intercalating dyes	antibiotic efflux	resistance-nodulation-cell division (RND) antibiotic efflux pump
20C23	207	XDRP(CRPA)	Perfect	MexG	100	fluoroquinolone antibiotic; tetracycline antibiotic; acridine dye; disinfecting agents and intercalating dyes	antibiotic efflux	resistance-nodulation-cell division (RND) antibiotic efflux pump
20C25	207	MDRP(CRPA)	Perfect	MexG	100	fluoroquinolone antibiotic; tetracycline antibiotic; acridine dye; disinfecting agents and intercalating dyes	antibiotic efflux	resistance-nodulation-cell division (RND) antibiotic efflux pump
N686	207	XDRP(CRPA)	Perfect	MexG	100	fluoroquinolone antibiotic; tetracycline antibiotic; acridine dye; disinfecting agents and intercalating dyes	antibiotic efflux	resistance-nodulation-cell division (RND) antibiotic efflux pump
O747	207	MDRP(CRPA)	Perfect	MexG	100	fluoroquinolone antibiotic; tetracycline antibiotic; acridine dye; disinfecting agents and intercalating dyes	antibiotic efflux	resistance-nodulation-cell division (RND) antibiotic efflux pump
18C32	207	XDRP(CRPA)	Strict	MexH	99.73	fluoroquinolone antibiotic; tetracycline antibiotic; acridine dye; disinfecting agents and intercalating dyes	antibiotic efflux	resistance-nodulation-cell division (RND) antibiotic efflux pump
20C23	207	XDRP(CRPA)	Strict	MexH	99.73	fluoroquinolone antibiotic; tetracycline antibiotic; acridine dye; disinfecting agents and intercalating dyes	antibiotic efflux	resistance-nodulation-cell division (RND) antibiotic efflux pump
20C25	207	MDRP(CRPA)	Strict	MexH	99.73	fluoroquinolone antibiotic; tetracycline antibiotic; acridine dye; disinfecting agents and intercalating dyes	antibiotic efflux	resistance-nodulation-cell division (RND) antibiotic efflux pump
N686	207	XDRP(CRPA)	Strict	MexH	99.73	fluoroquinolone antibiotic; tetracycline antibiotic; acridine dye; disinfecting agents and intercalating dyes	antibiotic efflux	resistance-nodulation-cell division (RND) antibiotic efflux pump
O747	207	MDRP(CRPA)	Strict	MexH	99.73	fluoroquinolone antibiotic; tetracycline antibiotic; acridine dye; disinfecting agents and intercalating dyes	antibiotic efflux	resistance-nodulation-cell division (RND) antibiotic efflux pump
18C32	207	XDRP(CRPA)	Strict	MexI	99.9	fluoroquinolone antibiotic; tetracycline antibiotic; acridine dye; disinfecting agents and intercalating dyes	antibiotic efflux	resistance-nodulation-cell division (RND) antibiotic efflux pump
20C23	207	XDRP(CRPA)	Strict	MexI	99.9	fluoroquinolone antibiotic; tetracycline antibiotic; acridine dye; disinfecting agents and intercalating dyes	antibiotic efflux	resistance-nodulation-cell division (RND) antibiotic efflux pump
20C25	207	MDRP(CRPA)	Strict	MexI	99.9	fluoroquinolone antibiotic; tetracycline antibiotic; acridine dye; disinfecting agents and intercalating dyes	antibiotic efflux	resistance-nodulation-cell division (RND) antibiotic efflux pump
N686	207	XDRP(CRPA)	Strict	MexI	99.9	fluoroquinolone antibiotic; tetracycline antibiotic; acridine dye; disinfecting agents and intercalating dyes	antibiotic efflux	resistance-nodulation-cell division (RND) antibiotic efflux pump
O747	207	MDRP(CRPA)	Strict	MexI	99.9	fluoroquinolone antibiotic; tetracycline antibiotic; acridine dye; disinfecting agents and intercalating dyes	antibiotic efflux	resistance-nodulation-cell division (RND) antibiotic efflux pump
18C32	207	XDRP(CRPA)	Strict	MexJ	99.46	macrolide antibiotic; tetracycline antibiotic; triclosan	antibiotic efflux	resistance-nodulation-cell division (RND) antibiotic efflux pump
20C23	207	XDRP(CRPA)	Strict	MexJ	99.46	macrolide antibiotic; tetracycline antibiotic; triclosan	antibiotic efflux	resistance-nodulation-cell division (RND) antibiotic efflux pump
20C25	207	MDRP(CRPA)	Strict	MexJ	99.46	macrolide antibiotic; tetracycline antibiotic; triclosan	antibiotic efflux	resistance-nodulation-cell division (RND) antibiotic efflux pump
N686	207	XDRP(CRPA)	Strict	MexJ	99.46	macrolide antibiotic; tetracycline antibiotic; triclosan	antibiotic efflux	resistance-nodulation-cell division (RND) antibiotic efflux pump
O747	207	MDRP(CRPA)	Strict	MexJ	99.46	macrolide antibiotic; tetracycline antibiotic; triclosan	antibiotic efflux	resistance-nodulation-cell division (RND) antibiotic efflux pump
18C32	207	XDRP(CRPA)	Strict	MexK	99.9	macrolide antibiotic; tetracycline antibiotic; triclosan	antibiotic efflux	resistance-nodulation-cell division (RND) antibiotic efflux pump
20C23	207	XDRP(CRPA)	Strict	MexK	99.9	macrolide antibiotic; tetracycline antibiotic; triclosan	antibiotic efflux	resistance-nodulation-cell division (RND) antibiotic efflux pump
20C25	207	MDRP(CRPA)	Strict	MexK	99.9	macrolide antibiotic; tetracycline antibiotic; triclosan	antibiotic efflux	resistance-nodulation-cell division (RND) antibiotic efflux pump
N686	207	XDRP(CRPA)	Strict	MexK	99.9	macrolide antibiotic; tetracycline antibiotic; triclosan	antibiotic efflux	resistance-nodulation-cell division (RND) antibiotic efflux pump
O747	207	MDRP(CRPA)	Strict	MexK	99.9	macrolide antibiotic; tetracycline antibiotic; triclosan	antibiotic efflux	resistance-nodulation-cell division (RND) antibiotic efflux pump
18C32	207	XDRP(CRPA)	Strict	MexL	99.53	macrolide antibiotic; tetracycline antibiotic; triclosan	antibiotic efflux	resistance-nodulation-cell division (RND) antibiotic efflux pump
20C23	207	XDRP(CRPA)	Strict	MexL	99.53	macrolide antibiotic; tetracycline antibiotic; triclosan	antibiotic efflux	resistance-nodulation-cell division (RND) antibiotic efflux pump
20C25	207	MDRP(CRPA)	Strict	MexL	99.53	macrolide antibiotic; tetracycline antibiotic; triclosan	antibiotic efflux	resistance-nodulation-cell division (RND) antibiotic efflux pump
N686	207	XDRP(CRPA)	Strict	MexL	99.53	macrolide antibiotic; tetracycline antibiotic; triclosan	antibiotic efflux	resistance-nodulation-cell division (RND) antibiotic efflux pump
O747	207	MDRP(CRPA)	Strict	MexL	99.53	macrolide antibiotic; tetracycline antibiotic; triclosan	antibiotic efflux	resistance-nodulation-cell division (RND) antibiotic efflux pump
18C32	207	XDRP(CRPA)	Strict	mexM	99.22	phenicol antibiotic	antibiotic efflux	resistance-nodulation-cell division (RND) antibiotic efflux pump
20C23	207	XDRP(CRPA)	Strict	mexM	99.22	phenicol antibiotic	antibiotic efflux	resistance-nodulation-cell division (RND) antibiotic efflux pump
20C25	207	MDRP(CRPA)	Strict	mexM	99.22	phenicol antibiotic	antibiotic efflux	resistance-nodulation-cell division (RND) antibiotic efflux pump
N686	207	XDRP(CRPA)	Strict	mexM	99.22	phenicol antibiotic	antibiotic efflux	resistance-nodulation-cell division (RND) antibiotic efflux pump
O747	207	MDRP(CRPA)	Strict	mexM	99.22	phenicol antibiotic	antibiotic efflux	resistance-nodulation-cell division (RND) antibiotic efflux pump
18C32	207	XDRP(CRPA)	Strict	mexN	99.81	phenicol antibiotic	antibiotic efflux	resistance-nodulation-cell division (RND) antibiotic efflux pump
20C23	207	XDRP(CRPA)	Strict	mexN	99.81	phenicol antibiotic	antibiotic efflux	resistance-nodulation-cell division (RND) antibiotic efflux pump
20C25	207	MDRP(CRPA)	Strict	mexN	99.81	phenicol antibiotic	antibiotic efflux	resistance-nodulation-cell division (RND) antibiotic efflux pump
N686	207	XDRP(CRPA)	Strict	mexN	99.81	phenicol antibiotic	antibiotic efflux	resistance-nodulation-cell division (RND) antibiotic efflux pump
O747	207	MDRP(CRPA)	Strict	mexN	99.81	phenicol antibiotic	antibiotic efflux	resistance-nodulation-cell division (RND) antibiotic efflux pump
18C32	207	XDRP(CRPA)	Strict	mexP	99.48	macrolide antibiotic; carbapenem; tetracycline antibiotic; acridine dye; diaminopyrimidine antibiotic; phenicol antibiotic; disinfecting agents and intercalating dyes	antibiotic efflux	resistance-nodulation-cell division (RND) antibiotic efflux pump
20C23	207	XDRP(CRPA)	Strict	mexP	99.48	macrolide antibiotic; carbapenem; tetracycline antibiotic; acridine dye; diaminopyrimidine antibiotic; phenicol antibiotic; disinfecting agents and intercalating dyes	antibiotic efflux	resistance-nodulation-cell division (RND) antibiotic efflux pump
20C25	207	MDRP(CRPA)	Strict	mexP	99.48	macrolide antibiotic; carbapenem; tetracycline antibiotic; acridine dye; diaminopyrimidine antibiotic; phenicol antibiotic; disinfecting agents and intercalating dyes	antibiotic efflux	resistance-nodulation-cell division (RND) antibiotic efflux pump
N686	207	XDRP(CRPA)	Strict	mexP	99.48	macrolide antibiotic; carbapenem; tetracycline antibiotic; acridine dye; diaminopyrimidine antibiotic; phenicol antibiotic; disinfecting agents and intercalating dyes	antibiotic efflux	resistance-nodulation-cell division (RND) antibiotic efflux pump
O747	207	MDRP(CRPA)	Strict	mexP	99.48	macrolide antibiotic; carbapenem; tetracycline antibiotic; acridine dye; diaminopyrimidine antibiotic; phenicol antibiotic; disinfecting agents and intercalating dyes	antibiotic efflux	resistance-nodulation-cell division (RND) antibiotic efflux pump
18C32	207	XDRP(CRPA)	Strict	mexQ	99.72	macrolide antibiotic; carbapenem; tetracycline antibiotic; acridine dye; diaminopyrimidine antibiotic; phenicol antibiotic; disinfecting agents and intercalating dyes	antibiotic efflux	resistance-nodulation-cell division (RND) antibiotic efflux pump
20C23	207	XDRP(CRPA)	Strict	mexQ	99.72	macrolide antibiotic; carbapenem; tetracycline antibiotic; acridine dye; diaminopyrimidine antibiotic; phenicol antibiotic; disinfecting agents and intercalating dyes	antibiotic efflux	resistance-nodulation-cell division (RND) antibiotic efflux pump
20C25	207	MDRP(CRPA)	Strict	mexQ	99.72	macrolide antibiotic; carbapenem; tetracycline antibiotic; acridine dye; diaminopyrimidine antibiotic; phenicol antibiotic; disinfecting agents and intercalating dyes	antibiotic efflux	resistance-nodulation-cell division (RND) antibiotic efflux pump
N686	207	XDRP(CRPA)	Strict	mexQ	99.72	macrolide antibiotic; carbapenem; tetracycline antibiotic; acridine dye; diaminopyrimidine antibiotic; phenicol antibiotic; disinfecting agents and intercalating dyes	antibiotic efflux	resistance-nodulation-cell division (RND) antibiotic efflux pump
O747	207	MDRP(CRPA)	Strict	mexQ	99.72	macrolide antibiotic; carbapenem; tetracycline antibiotic; acridine dye; diaminopyrimidine antibiotic; phenicol antibiotic; disinfecting agents and intercalating dyes	antibiotic efflux	resistance-nodulation-cell division (RND) antibiotic efflux pump
18C32	207	XDRP(CRPA)	Strict	MexR	99.32	macrolide antibiotic; fluoroquinolone antibiotic; monobactam; carbapenem; cephalosporin; cephamycin; penam; tetracycline antibiotic; peptide antibiotic; aminocoumarin antibiotic; diaminopyrimidine antibiotic; sulfonamide antibiotic; phenicol antibiotic; penem	antibiotic target alteration; antibiotic efflux	resistance-nodulation-cell division (RND) antibiotic efflux pump
20C23	207	XDRP(CRPA)	Strict	MexR	99.32	macrolide antibiotic; fluoroquinolone antibiotic; monobactam; carbapenem; cephalosporin; cephamycin; penam; tetracycline antibiotic; peptide antibiotic; aminocoumarin antibiotic; diaminopyrimidine antibiotic; sulfonamide antibiotic; phenicol antibiotic; penem	antibiotic target alteration; antibiotic efflux	resistance-nodulation-cell division (RND) antibiotic efflux pump
20C25	207	MDRP(CRPA)	Strict	MexR	99.32	macrolide antibiotic; fluoroquinolone antibiotic; monobactam; carbapenem; cephalosporin; cephamycin; penam; tetracycline antibiotic; peptide antibiotic; aminocoumarin antibiotic; diaminopyrimidine antibiotic; sulfonamide antibiotic; phenicol antibiotic; penem	antibiotic target alteration; antibiotic efflux	resistance-nodulation-cell division (RND) antibiotic efflux pump
N686	207	XDRP(CRPA)	Strict	MexR	99.32	macrolide antibiotic; fluoroquinolone antibiotic; monobactam; carbapenem; cephalosporin; cephamycin; penam; tetracycline antibiotic; peptide antibiotic; aminocoumarin antibiotic; diaminopyrimidine antibiotic; sulfonamide antibiotic; phenicol antibiotic; penem	antibiotic target alteration; antibiotic efflux	resistance-nodulation-cell division (RND) antibiotic efflux pump
O747	207	MDRP(CRPA)	Strict	MexR	98.1	macrolide antibiotic; fluoroquinolone antibiotic; monobactam; carbapenem; cephalosporin; cephamycin; penam; tetracycline antibiotic; peptide antibiotic; aminocoumarin antibiotic; diaminopyrimidine antibiotic; sulfonamide antibiotic; phenicol antibiotic; penem	antibiotic target alteration; antibiotic efflux	resistance-nodulation-cell division (RND) antibiotic efflux pump
18C32	207	XDRP(CRPA)	Strict	MexS	99.71	fluoroquinolone antibiotic; diaminopyrimidine antibiotic; phenicol antibiotic	antibiotic efflux	resistance-nodulation-cell division (RND) antibiotic efflux pump
20C23	207	XDRP(CRPA)	Strict	MexS	99.71	fluoroquinolone antibiotic; diaminopyrimidine antibiotic; phenicol antibiotic	antibiotic efflux	resistance-nodulation-cell division (RND) antibiotic efflux pump
20C25	207	MDRP(CRPA)	Strict	MexS	99.71	fluoroquinolone antibiotic; diaminopyrimidine antibiotic; phenicol antibiotic	antibiotic efflux	resistance-nodulation-cell division (RND) antibiotic efflux pump
N686	207	XDRP(CRPA)	Strict	MexS	99.71	fluoroquinolone antibiotic; diaminopyrimidine antibiotic; phenicol antibiotic	antibiotic efflux	resistance-nodulation-cell division (RND) antibiotic efflux pump
O747	207	MDRP(CRPA)	Strict	MexS	99.41	fluoroquinolone antibiotic; diaminopyrimidine antibiotic; phenicol antibiotic	antibiotic efflux	resistance-nodulation-cell division (RND) antibiotic efflux pump
18C32	207	XDRP(CRPA)	Strict	MexT	99.63	fluoroquinolone antibiotic; diaminopyrimidine antibiotic; phenicol antibiotic	antibiotic efflux	resistance-nodulation-cell division (RND) antibiotic efflux pump
20C23	207	XDRP(CRPA)	Strict	MexT	99.63	fluoroquinolone antibiotic; diaminopyrimidine antibiotic; phenicol antibiotic	antibiotic efflux	resistance-nodulation-cell division (RND) antibiotic efflux pump
20C25	207	MDRP(CRPA)	Strict	MexT	99.63	fluoroquinolone antibiotic; diaminopyrimidine antibiotic; phenicol antibiotic	antibiotic efflux	resistance-nodulation-cell division (RND) antibiotic efflux pump
N686	207	XDRP(CRPA)	Strict	MexT	99.63	fluoroquinolone antibiotic; diaminopyrimidine antibiotic; phenicol antibiotic	antibiotic efflux	resistance-nodulation-cell division (RND) antibiotic efflux pump
O747	207	MDRP(CRPA)	Strict	MexT	99.63	fluoroquinolone antibiotic; diaminopyrimidine antibiotic; phenicol antibiotic	antibiotic efflux	resistance-nodulation-cell division (RND) antibiotic efflux pump
18C32	207	XDRP(CRPA)	Strict	MexV	99.47	macrolide antibiotic; fluoroquinolone antibiotic; tetracycline antibiotic; acridine dye; phenicol antibiotic; disinfecting agents and intercalating dyes	antibiotic efflux	resistance-nodulation-cell division (RND) antibiotic efflux pump
20C23	207	XDRP(CRPA)	Strict	MexV	99.47	macrolide antibiotic; fluoroquinolone antibiotic; tetracycline antibiotic; acridine dye; phenicol antibiotic; disinfecting agents and intercalating dyes	antibiotic efflux	resistance-nodulation-cell division (RND) antibiotic efflux pump
20C25	207	MDRP(CRPA)	Strict	MexV	99.47	macrolide antibiotic; fluoroquinolone antibiotic; tetracycline antibiotic; acridine dye; phenicol antibiotic; disinfecting agents and intercalating dyes	antibiotic efflux	resistance-nodulation-cell division (RND) antibiotic efflux pump
N686	207	XDRP(CRPA)	Strict	MexV	99.47	macrolide antibiotic; fluoroquinolone antibiotic; tetracycline antibiotic; acridine dye; phenicol antibiotic; disinfecting agents and intercalating dyes	antibiotic efflux	resistance-nodulation-cell division (RND) antibiotic efflux pump
O747	207	MDRP(CRPA)	Strict	MexV	99.47	macrolide antibiotic; fluoroquinolone antibiotic; tetracycline antibiotic; acridine dye; phenicol antibiotic; disinfecting agents and intercalating dyes	antibiotic efflux	resistance-nodulation-cell division (RND) antibiotic efflux pump
18C32	207	XDRP(CRPA)	Strict	MexW	99.8	macrolide antibiotic; fluoroquinolone antibiotic; tetracycline antibiotic; acridine dye; phenicol antibiotic; disinfecting agents and intercalating dyes	antibiotic efflux	resistance-nodulation-cell division (RND) antibiotic efflux pump
20C23	207	XDRP(CRPA)	Strict	MexW	99.8	macrolide antibiotic; fluoroquinolone antibiotic; tetracycline antibiotic; acridine dye; phenicol antibiotic; disinfecting agents and intercalating dyes	antibiotic efflux	resistance-nodulation-cell division (RND) antibiotic efflux pump
20C25	207	MDRP(CRPA)	Strict	MexW	99.8	macrolide antibiotic; fluoroquinolone antibiotic; tetracycline antibiotic; acridine dye; phenicol antibiotic; disinfecting agents and intercalating dyes	antibiotic efflux	resistance-nodulation-cell division (RND) antibiotic efflux pump
N686	207	XDRP(CRPA)	Strict	MexW	99.8	macrolide antibiotic; fluoroquinolone antibiotic; tetracycline antibiotic; acridine dye; phenicol antibiotic; disinfecting agents and intercalating dyes	antibiotic efflux	resistance-nodulation-cell division (RND) antibiotic efflux pump
O747	207	MDRP(CRPA)	Strict	MexW	99.8	macrolide antibiotic; fluoroquinolone antibiotic; tetracycline antibiotic; acridine dye; phenicol antibiotic; disinfecting agents and intercalating dyes	antibiotic efflux	resistance-nodulation-cell division (RND) antibiotic efflux pump
18C32	207	XDRP(CRPA)	Strict	mexY	93.5	macrolide antibiotic; fluoroquinolone antibiotic; aminoglycoside antibiotic; carbapenem; cephalosporin; cephamycin; penam; tetracycline antibiotic; acridine dye; phenicol antibiotic; disinfecting agents and intercalating dyes	antibiotic efflux	resistance-nodulation-cell division (RND) antibiotic efflux pump
20C23	207	XDRP(CRPA)	Strict	mexY	93.5	macrolide antibiotic; fluoroquinolone antibiotic; aminoglycoside antibiotic; carbapenem; cephalosporin; cephamycin; penam; tetracycline antibiotic; acridine dye; phenicol antibiotic; disinfecting agents and intercalating dyes	antibiotic efflux	resistance-nodulation-cell division (RND) antibiotic efflux pump
20C25	207	MDRP(CRPA)	Strict	mexY	93.5	macrolide antibiotic; fluoroquinolone antibiotic; aminoglycoside antibiotic; carbapenem; cephalosporin; cephamycin; penam; tetracycline antibiotic; acridine dye; phenicol antibiotic; disinfecting agents and intercalating dyes	antibiotic efflux	resistance-nodulation-cell division (RND) antibiotic efflux pump
N686	207	XDRP(CRPA)	Strict	mexY	93.5	macrolide antibiotic; fluoroquinolone antibiotic; aminoglycoside antibiotic; carbapenem; cephalosporin; cephamycin; penam; tetracycline antibiotic; acridine dye; phenicol antibiotic; disinfecting agents and intercalating dyes	antibiotic efflux	resistance-nodulation-cell division (RND) antibiotic efflux pump
O747	207	MDRP(CRPA)	Strict	mexY	93.5	macrolide antibiotic; fluoroquinolone antibiotic; aminoglycoside antibiotic; carbapenem; cephalosporin; cephamycin; penam; tetracycline antibiotic; acridine dye; phenicol antibiotic; disinfecting agents and intercalating dyes	antibiotic efflux	resistance-nodulation-cell division (RND) antibiotic efflux pump
18C32	207	XDRP(CRPA)	Strict	MexZ	99.52	macrolide antibiotic; fluoroquinolone antibiotic; aminoglycoside antibiotic; carbapenem; cephalosporin; cephamycin; penam; tetracycline antibiotic; acridine dye; phenicol antibiotic; disinfecting agents and intercalating dyes	antibiotic efflux	resistance-nodulation-cell division (RND) antibiotic efflux pump
20C23	207	XDRP(CRPA)	Strict	MexZ	99.05	macrolide antibiotic; fluoroquinolone antibiotic; aminoglycoside antibiotic; carbapenem; cephalosporin; cephamycin; penam; tetracycline antibiotic; acridine dye; phenicol antibiotic; disinfecting agents and intercalating dyes	antibiotic efflux	resistance-nodulation-cell division (RND) antibiotic efflux pump
20C25	207	MDRP(CRPA)	Strict	MexZ	99.05	macrolide antibiotic; fluoroquinolone antibiotic; aminoglycoside antibiotic; carbapenem; cephalosporin; cephamycin; penam; tetracycline antibiotic; acridine dye; phenicol antibiotic; disinfecting agents and intercalating dyes	antibiotic efflux	resistance-nodulation-cell division (RND) antibiotic efflux pump
N686	207	XDRP(CRPA)	Strict	MexZ	99.52	macrolide antibiotic; fluoroquinolone antibiotic; aminoglycoside antibiotic; carbapenem; cephalosporin; cephamycin; penam; tetracycline antibiotic; acridine dye; phenicol antibiotic; disinfecting agents and intercalating dyes	antibiotic efflux	resistance-nodulation-cell division (RND) antibiotic efflux pump
O747	207	MDRP(CRPA)	Strict	MexZ	99.52	macrolide antibiotic; fluoroquinolone antibiotic; aminoglycoside antibiotic; carbapenem; cephalosporin; cephamycin; penam; tetracycline antibiotic; acridine dye; phenicol antibiotic; disinfecting agents and intercalating dyes	antibiotic efflux	resistance-nodulation-cell division (RND) antibiotic efflux pump
20C23	207	XDRP(CRPA)	Strict	msrE	100	macrolide antibiotic; lincosamide antibiotic; streptogramin antibiotic; tetracycline antibiotic; oxazolidinone antibiotic; phenicol antibiotic; pleuromutilin antibiotic	antibiotic target protection	ABC-F ATP-binding cassette ribosomal protection protein
18C32	207	XDRP(CRPA)	Strict	MuxA	99.77	macrolide antibiotic; monobactam; tetracycline antibiotic; aminocoumarin antibiotic	antibiotic efflux	resistance-nodulation-cell division (RND) antibiotic efflux pump
20C23	207	XDRP(CRPA)	Strict	MuxA	99.77	macrolide antibiotic; monobactam; tetracycline antibiotic; aminocoumarin antibiotic	antibiotic efflux	resistance-nodulation-cell division (RND) antibiotic efflux pump
20C25	207	MDRP(CRPA)	Strict	MuxA	99.77	macrolide antibiotic; monobactam; tetracycline antibiotic; aminocoumarin antibiotic	antibiotic efflux	resistance-nodulation-cell division (RND) antibiotic efflux pump
N686	207	XDRP(CRPA)	Strict	MuxA	99.77	macrolide antibiotic; monobactam; tetracycline antibiotic; aminocoumarin antibiotic	antibiotic efflux	resistance-nodulation-cell division (RND) antibiotic efflux pump
O747	207	MDRP(CRPA)	Strict	MuxA	99.77	macrolide antibiotic; monobactam; tetracycline antibiotic; aminocoumarin antibiotic	antibiotic efflux	resistance-nodulation-cell division (RND) antibiotic efflux pump
18C32	207	XDRP(CRPA)	Perfect	MuxB	100	macrolide antibiotic; monobactam; tetracycline antibiotic; aminocoumarin antibiotic	antibiotic efflux	resistance-nodulation-cell division (RND) antibiotic efflux pump
20C23	207	XDRP(CRPA)	Perfect	MuxB	100	macrolide antibiotic; monobactam; tetracycline antibiotic; aminocoumarin antibiotic	antibiotic efflux	resistance-nodulation-cell division (RND) antibiotic efflux pump
20C25	207	MDRP(CRPA)	Perfect	MuxB	100	macrolide antibiotic; monobactam; tetracycline antibiotic; aminocoumarin antibiotic	antibiotic efflux	resistance-nodulation-cell division (RND) antibiotic efflux pump
N686	207	XDRP(CRPA)	Perfect	MuxB	100	macrolide antibiotic; monobactam; tetracycline antibiotic; aminocoumarin antibiotic	antibiotic efflux	resistance-nodulation-cell division (RND) antibiotic efflux pump
O747	207	MDRP(CRPA)	Perfect	MuxB	100	macrolide antibiotic; monobactam; tetracycline antibiotic; aminocoumarin antibiotic	antibiotic efflux	resistance-nodulation-cell division (RND) antibiotic efflux pump
18C32	207	XDRP(CRPA)	Perfect	MuxC	100	macrolide antibiotic; monobactam; tetracycline antibiotic; aminocoumarin antibiotic	antibiotic efflux	resistance-nodulation-cell division (RND) antibiotic efflux pump
20C23	207	XDRP(CRPA)	Perfect	MuxC	100	macrolide antibiotic; monobactam; tetracycline antibiotic; aminocoumarin antibiotic	antibiotic efflux	resistance-nodulation-cell division (RND) antibiotic efflux pump
20C25	207	MDRP(CRPA)	Perfect	MuxC	100	macrolide antibiotic; monobactam; tetracycline antibiotic; aminocoumarin antibiotic	antibiotic efflux	resistance-nodulation-cell division (RND) antibiotic efflux pump
N686	207	XDRP(CRPA)	Perfect	MuxC	100	macrolide antibiotic; monobactam; tetracycline antibiotic; aminocoumarin antibiotic	antibiotic efflux	resistance-nodulation-cell division (RND) antibiotic efflux pump
O747	207	MDRP(CRPA)	Perfect	MuxC	100	macrolide antibiotic; monobactam; tetracycline antibiotic; aminocoumarin antibiotic	antibiotic efflux	resistance-nodulation-cell division (RND) antibiotic efflux pump
18C32	207	XDRP(CRPA)	Strict	nalC	97.18	macrolide antibiotic; fluoroquinolone antibiotic; monobactam; carbapenem; cephalosporin; cephamycin; penam; tetracycline antibiotic; peptide antibiotic; aminocoumarin antibiotic; diaminopyrimidine antibiotic; sulfonamide antibiotic; phenicol antibiotic; penem	antibiotic efflux	resistance-nodulation-cell division (RND) antibiotic efflux pump
20C23	207	XDRP(CRPA)	Strict	nalC	99.06	macrolide antibiotic; fluoroquinolone antibiotic; monobactam; carbapenem; cephalosporin; cephamycin; penam; tetracycline antibiotic; peptide antibiotic; aminocoumarin antibiotic; diaminopyrimidine antibiotic; sulfonamide antibiotic; phenicol antibiotic; penem	antibiotic efflux	resistance-nodulation-cell division (RND) antibiotic efflux pump
20C25	207	MDRP(CRPA)	Strict	nalC	99.06	macrolide antibiotic; fluoroquinolone antibiotic; monobactam; carbapenem; cephalosporin; cephamycin; penam; tetracycline antibiotic; peptide antibiotic; aminocoumarin antibiotic; diaminopyrimidine antibiotic; sulfonamide antibiotic; phenicol antibiotic; penem	antibiotic efflux	resistance-nodulation-cell division (RND) antibiotic efflux pump
N686	207	XDRP(CRPA)	Strict	nalC	99.06	macrolide antibiotic; fluoroquinolone antibiotic; monobactam; carbapenem; cephalosporin; cephamycin; penam; tetracycline antibiotic; peptide antibiotic; aminocoumarin antibiotic; diaminopyrimidine antibiotic; sulfonamide antibiotic; phenicol antibiotic; penem	antibiotic efflux	resistance-nodulation-cell division (RND) antibiotic efflux pump
O747	207	MDRP(CRPA)	Strict	nalC	99.06	macrolide antibiotic; fluoroquinolone antibiotic; monobactam; carbapenem; cephalosporin; cephamycin; penam; tetracycline antibiotic; peptide antibiotic; aminocoumarin antibiotic; diaminopyrimidine antibiotic; sulfonamide antibiotic; phenicol antibiotic; penem	antibiotic efflux	resistance-nodulation-cell division (RND) antibiotic efflux pump
18C32	207	XDRP(CRPA)	Strict	nalD	100	macrolide antibiotic; fluoroquinolone antibiotic; monobactam; carbapenem; cephalosporin; cephamycin; penam; tetracycline antibiotic; peptide antibiotic; aminocoumarin antibiotic; diaminopyrimidine antibiotic; sulfonamide antibiotic; phenicol antibiotic; penem	antibiotic efflux	resistance-nodulation-cell division (RND) antibiotic efflux pump
20C23	207	XDRP(CRPA)	Strict	nalD	97.17	macrolide antibiotic; fluoroquinolone antibiotic; monobactam; carbapenem; cephalosporin; cephamycin; penam; tetracycline antibiotic; peptide antibiotic; aminocoumarin antibiotic; diaminopyrimidine antibiotic; sulfonamide antibiotic; phenicol antibiotic; penem	antibiotic efflux	resistance-nodulation-cell division (RND) antibiotic efflux pump
20C25	207	MDRP(CRPA)	Strict	nalD	97.17	macrolide antibiotic; fluoroquinolone antibiotic; monobactam; carbapenem; cephalosporin; cephamycin; penam; tetracycline antibiotic; peptide antibiotic; aminocoumarin antibiotic; diaminopyrimidine antibiotic; sulfonamide antibiotic; phenicol antibiotic; penem	antibiotic efflux	resistance-nodulation-cell division (RND) antibiotic efflux pump
N686	207	XDRP(CRPA)	Strict	nalD	100	macrolide antibiotic; fluoroquinolone antibiotic; monobactam; carbapenem; cephalosporin; cephamycin; penam; tetracycline antibiotic; peptide antibiotic; aminocoumarin antibiotic; diaminopyrimidine antibiotic; sulfonamide antibiotic; phenicol antibiotic; penem	antibiotic efflux	resistance-nodulation-cell division (RND) antibiotic efflux pump
O747	207	MDRP(CRPA)	Strict	nalD	100	macrolide antibiotic; fluoroquinolone antibiotic; monobactam; carbapenem; cephalosporin; cephamycin; penam; tetracycline antibiotic; peptide antibiotic; aminocoumarin antibiotic; diaminopyrimidine antibiotic; sulfonamide antibiotic; phenicol antibiotic; penem	antibiotic efflux	resistance-nodulation-cell division (RND) antibiotic efflux pump
18C32	207	XDRP(CRPA)	Strict	OpmB	98.6	macrolide antibiotic; monobactam; tetracycline antibiotic; aminocoumarin antibiotic	antibiotic efflux	resistance-nodulation-cell division (RND) antibiotic efflux pump
20C23	207	XDRP(CRPA)	Strict	OpmB	98.6	macrolide antibiotic; monobactam; tetracycline antibiotic; aminocoumarin antibiotic	antibiotic efflux	resistance-nodulation-cell division (RND) antibiotic efflux pump
20C25	207	MDRP(CRPA)	Strict	OpmB	98.6	macrolide antibiotic; monobactam; tetracycline antibiotic; aminocoumarin antibiotic	antibiotic efflux	resistance-nodulation-cell division (RND) antibiotic efflux pump
N686	207	XDRP(CRPA)	Strict	OpmB	98.6	macrolide antibiotic; monobactam; tetracycline antibiotic; aminocoumarin antibiotic	antibiotic efflux	resistance-nodulation-cell division (RND) antibiotic efflux pump
O747	207	MDRP(CRPA)	Strict	OpmB	98.6	macrolide antibiotic; monobactam; tetracycline antibiotic; aminocoumarin antibiotic	antibiotic efflux	resistance-nodulation-cell division (RND) antibiotic efflux pump
18C32	207	XDRP(CRPA)	Strict	OpmD	99.38	fluoroquinolone antibiotic; tetracycline antibiotic; acridine dye; disinfecting agents and intercalating dyes	antibiotic efflux	resistance-nodulation-cell division (RND) antibiotic efflux pump
20C23	207	XDRP(CRPA)	Strict	OpmD	99.38	fluoroquinolone antibiotic; tetracycline antibiotic; acridine dye; disinfecting agents and intercalating dyes	antibiotic efflux	resistance-nodulation-cell division (RND) antibiotic efflux pump
20C25	207	MDRP(CRPA)	Strict	OpmD	99.38	fluoroquinolone antibiotic; tetracycline antibiotic; acridine dye; disinfecting agents and intercalating dyes	antibiotic efflux	resistance-nodulation-cell division (RND) antibiotic efflux pump
N686	207	XDRP(CRPA)	Strict	OpmD	99.38	fluoroquinolone antibiotic; tetracycline antibiotic; acridine dye; disinfecting agents and intercalating dyes	antibiotic efflux	resistance-nodulation-cell division (RND) antibiotic efflux pump
O747	207	MDRP(CRPA)	Strict	OpmD	99.38	fluoroquinolone antibiotic; tetracycline antibiotic; acridine dye; disinfecting agents and intercalating dyes	antibiotic efflux	resistance-nodulation-cell division (RND) antibiotic efflux pump
18C32	207	XDRP(CRPA)	Strict	opmE	99.39	macrolide antibiotic; carbapenem; tetracycline antibiotic; acridine dye; diaminopyrimidine antibiotic; phenicol antibiotic; disinfecting agents and intercalating dyes	antibiotic efflux	resistance-nodulation-cell division (RND) antibiotic efflux pump
20C23	207	XDRP(CRPA)	Strict	opmE	99.39	macrolide antibiotic; carbapenem; tetracycline antibiotic; acridine dye; diaminopyrimidine antibiotic; phenicol antibiotic; disinfecting agents and intercalating dyes	antibiotic efflux	resistance-nodulation-cell division (RND) antibiotic efflux pump
20C25	207	MDRP(CRPA)	Strict	opmE	99.39	macrolide antibiotic; carbapenem; tetracycline antibiotic; acridine dye; diaminopyrimidine antibiotic; phenicol antibiotic; disinfecting agents and intercalating dyes	antibiotic efflux	resistance-nodulation-cell division (RND) antibiotic efflux pump
N686	207	XDRP(CRPA)	Strict	opmE	99.39	macrolide antibiotic; carbapenem; tetracycline antibiotic; acridine dye; diaminopyrimidine antibiotic; phenicol antibiotic; disinfecting agents and intercalating dyes	antibiotic efflux	resistance-nodulation-cell division (RND) antibiotic efflux pump
O747	207	MDRP(CRPA)	Strict	opmE	99.39	macrolide antibiotic; carbapenem; tetracycline antibiotic; acridine dye; diaminopyrimidine antibiotic; phenicol antibiotic; disinfecting agents and intercalating dyes	antibiotic efflux	resistance-nodulation-cell division (RND) antibiotic efflux pump
18C32	207	XDRP(CRPA)	Perfect	OpmH	100	triclosan	antibiotic efflux	resistance-nodulation-cell division (RND) antibiotic efflux pump
20C23	207	XDRP(CRPA)	Perfect	OpmH	100	triclosan	antibiotic efflux	resistance-nodulation-cell division (RND) antibiotic efflux pump
20C25	207	MDRP(CRPA)	Perfect	OpmH	100	triclosan	antibiotic efflux	resistance-nodulation-cell division (RND) antibiotic efflux pump
N686	207	XDRP(CRPA)	Perfect	OpmH	100	triclosan	antibiotic efflux	resistance-nodulation-cell division (RND) antibiotic efflux pump
O747	207	MDRP(CRPA)	Perfect	OpmH	100	triclosan	antibiotic efflux	resistance-nodulation-cell division (RND) antibiotic efflux pump
18C32	207	XDRP(CRPA)	Strict	OprJ	99.58	macrolide antibiotic; fluoroquinolone antibiotic; aminoglycoside antibiotic; cephalosporin; penam; tetracycline antibiotic; aminocoumarin antibiotic; diaminopyrimidine antibiotic; phenicol antibiotic	antibiotic efflux	resistance-nodulation-cell division (RND) antibiotic efflux pump
20C23	207	XDRP(CRPA)	Strict	OprJ	99.58	macrolide antibiotic; fluoroquinolone antibiotic; aminoglycoside antibiotic; cephalosporin; penam; tetracycline antibiotic; aminocoumarin antibiotic; diaminopyrimidine antibiotic; phenicol antibiotic	antibiotic efflux	resistance-nodulation-cell division (RND) antibiotic efflux pump
20C25	207	MDRP(CRPA)	Strict	OprJ	99.58	macrolide antibiotic; fluoroquinolone antibiotic; aminoglycoside antibiotic; cephalosporin; penam; tetracycline antibiotic; aminocoumarin antibiotic; diaminopyrimidine antibiotic; phenicol antibiotic	antibiotic efflux	resistance-nodulation-cell division (RND) antibiotic efflux pump
N686	207	XDRP(CRPA)	Strict	OprJ	99.58	macrolide antibiotic; fluoroquinolone antibiotic; aminoglycoside antibiotic; cephalosporin; penam; tetracycline antibiotic; aminocoumarin antibiotic; diaminopyrimidine antibiotic; phenicol antibiotic	antibiotic efflux	resistance-nodulation-cell division (RND) antibiotic efflux pump
O747	207	MDRP(CRPA)	Strict	OprJ	99.58	macrolide antibiotic; fluoroquinolone antibiotic; aminoglycoside antibiotic; cephalosporin; penam; tetracycline antibiotic; aminocoumarin antibiotic; diaminopyrimidine antibiotic; phenicol antibiotic	antibiotic efflux	resistance-nodulation-cell division (RND) antibiotic efflux pump
18C32	207	XDRP(CRPA)	Strict	OprM	99.79	macrolide antibiotic; fluoroquinolone antibiotic; monobactam; aminoglycoside antibiotic; carbapenem; cephalosporin; cephamycin; penam; tetracycline antibiotic; peptide antibiotic; acridine dye; aminocoumarin antibiotic; diaminopyrimidine antibiotic; sulfonamide antibiotic; phenicol antibiotic; penem; disinfecting agents and intercalating dyes	antibiotic efflux	resistance-nodulation-cell division (RND) antibiotic efflux pump
20C23	207	XDRP(CRPA)	Strict	OprM	99.79	macrolide antibiotic; fluoroquinolone antibiotic; monobactam; aminoglycoside antibiotic; carbapenem; cephalosporin; cephamycin; penam; tetracycline antibiotic; peptide antibiotic; acridine dye; aminocoumarin antibiotic; diaminopyrimidine antibiotic; sulfonamide antibiotic; phenicol antibiotic; penem; disinfecting agents and intercalating dyes	antibiotic efflux	resistance-nodulation-cell division (RND) antibiotic efflux pump
20C25	207	MDRP(CRPA)	Strict	OprM	99.79	macrolide antibiotic; fluoroquinolone antibiotic; monobactam; aminoglycoside antibiotic; carbapenem; cephalosporin; cephamycin; penam; tetracycline antibiotic; peptide antibiotic; acridine dye; aminocoumarin antibiotic; diaminopyrimidine antibiotic; sulfonamide antibiotic; phenicol antibiotic; penem; disinfecting agents and intercalating dyes	antibiotic efflux	resistance-nodulation-cell division (RND) antibiotic efflux pump
N686	207	XDRP(CRPA)	Strict	OprM	99.79	macrolide antibiotic; fluoroquinolone antibiotic; monobactam; aminoglycoside antibiotic; carbapenem; cephalosporin; cephamycin; penam; tetracycline antibiotic; peptide antibiotic; acridine dye; aminocoumarin antibiotic; diaminopyrimidine antibiotic; sulfonamide antibiotic; phenicol antibiotic; penem; disinfecting agents and intercalating dyes	antibiotic efflux	resistance-nodulation-cell division (RND) antibiotic efflux pump
O747	207	MDRP(CRPA)	Strict	OprM	99.79	macrolide antibiotic; fluoroquinolone antibiotic; monobactam; aminoglycoside antibiotic; carbapenem; cephalosporin; cephamycin; penam; tetracycline antibiotic; peptide antibiotic; acridine dye; aminocoumarin antibiotic; diaminopyrimidine antibiotic; sulfonamide antibiotic; phenicol antibiotic; penem; disinfecting agents and intercalating dyes	antibiotic efflux	resistance-nodulation-cell division (RND) antibiotic efflux pump
18C32	207	XDRP(CRPA)	Strict	OprN	99.79	fluoroquinolone antibiotic; diaminopyrimidine antibiotic; phenicol antibiotic	antibiotic efflux	resistance-nodulation-cell division (RND) antibiotic efflux pump
20C23	207	XDRP(CRPA)	Strict	OprN	99.79	fluoroquinolone antibiotic; diaminopyrimidine antibiotic; phenicol antibiotic	antibiotic efflux	resistance-nodulation-cell division (RND) antibiotic efflux pump
20C25	207	MDRP(CRPA)	Strict	OprN	99.79	fluoroquinolone antibiotic; diaminopyrimidine antibiotic; phenicol antibiotic	antibiotic efflux	resistance-nodulation-cell division (RND) antibiotic efflux pump
N686	207	XDRP(CRPA)	Strict	OprN	99.79	fluoroquinolone antibiotic; diaminopyrimidine antibiotic; phenicol antibiotic	antibiotic efflux	resistance-nodulation-cell division (RND) antibiotic efflux pump
O747	207	MDRP(CRPA)	Strict	OprN	99.79	fluoroquinolone antibiotic; diaminopyrimidine antibiotic; phenicol antibiotic	antibiotic efflux	resistance-nodulation-cell division (RND) antibiotic efflux pump
18C32	207	XDRP(CRPA)	Strict	OXA-846	99.24	carbapenem; cephalosporin; penam	antibiotic inactivation	OXA beta-lactamase
20C23	207	XDRP(CRPA)	Strict	OXA-846	99.24	carbapenem; cephalosporin; penam	antibiotic inactivation	OXA beta-lactamase
20C25	207	MDRP(CRPA)	Strict	OXA-846	99.24	carbapenem; cephalosporin; penam	antibiotic inactivation	OXA beta-lactamase
N686	207	XDRP(CRPA)	Strict	OXA-846	99.24	carbapenem; cephalosporin; penam	antibiotic inactivation	OXA beta-lactamase
O747	207	MDRP(CRPA)	Strict	OXA-846	99.24	carbapenem; cephalosporin; penam	antibiotic inactivation	OXA beta-lactamase
18C32	207	XDRP(CRPA)	Strict	ParR	99.15	macrolide antibiotic; fluoroquinolone antibiotic; monobactam; aminoglycoside antibiotic; carbapenem; cephalosporin; cephamycin; penam; tetracycline antibiotic; acridine dye; phenicol antibiotic; penem; disinfecting agents and intercalating dyes	antibiotic efflux; reduced permeability to antibiotic	resistance-nodulation-cell division (RND) antibiotic efflux pump; Outer Membrane Porin (Opr)
20C23	207	XDRP(CRPA)	Strict	ParR	99.15	macrolide antibiotic; fluoroquinolone antibiotic; monobactam; aminoglycoside antibiotic; carbapenem; cephalosporin; cephamycin; penam; tetracycline antibiotic; acridine dye; phenicol antibiotic; penem; disinfecting agents and intercalating dyes	antibiotic efflux; reduced permeability to antibiotic	resistance-nodulation-cell division (RND) antibiotic efflux pump; Outer Membrane Porin (Opr)
20C25	207	MDRP(CRPA)	Strict	ParR	99.15	macrolide antibiotic; fluoroquinolone antibiotic; monobactam; aminoglycoside antibiotic; carbapenem; cephalosporin; cephamycin; penam; tetracycline antibiotic; acridine dye; phenicol antibiotic; penem; disinfecting agents and intercalating dyes	antibiotic efflux; reduced permeability to antibiotic	resistance-nodulation-cell division (RND) antibiotic efflux pump; Outer Membrane Porin (Opr)
N686	207	XDRP(CRPA)	Strict	ParR	99.15	macrolide antibiotic; fluoroquinolone antibiotic; monobactam; aminoglycoside antibiotic; carbapenem; cephalosporin; cephamycin; penam; tetracycline antibiotic; acridine dye; phenicol antibiotic; penem; disinfecting agents and intercalating dyes	antibiotic efflux; reduced permeability to antibiotic	resistance-nodulation-cell division (RND) antibiotic efflux pump; Outer Membrane Porin (Opr)
O747	207	MDRP(CRPA)	Strict	ParR	99.15	macrolide antibiotic; fluoroquinolone antibiotic; monobactam; aminoglycoside antibiotic; carbapenem; cephalosporin; cephamycin; penam; tetracycline antibiotic; acridine dye; phenicol antibiotic; penem; disinfecting agents and intercalating dyes	antibiotic efflux; reduced permeability to antibiotic	resistance-nodulation-cell division (RND) antibiotic efflux pump; Outer Membrane Porin (Opr)
18C32	207	XDRP(CRPA)	Strict	ParS	99.77	macrolide antibiotic; fluoroquinolone antibiotic; monobactam; aminoglycoside antibiotic; carbapenem; cephalosporin; cephamycin; penam; tetracycline antibiotic; acridine dye; phenicol antibiotic; penem; disinfecting agents and intercalating dyes	antibiotic efflux; reduced permeability to antibiotic	resistance-nodulation-cell division (RND) antibiotic efflux pump; Outer Membrane Porin (Opr)
20C23	207	XDRP(CRPA)	Strict	ParS	99.77	macrolide antibiotic; fluoroquinolone antibiotic; monobactam; aminoglycoside antibiotic; carbapenem; cephalosporin; cephamycin; penam; tetracycline antibiotic; acridine dye; phenicol antibiotic; penem; disinfecting agents and intercalating dyes	antibiotic efflux; reduced permeability to antibiotic	resistance-nodulation-cell division (RND) antibiotic efflux pump; Outer Membrane Porin (Opr)
20C25	207	MDRP(CRPA)	Strict	ParS	99.77	macrolide antibiotic; fluoroquinolone antibiotic; monobactam; aminoglycoside antibiotic; carbapenem; cephalosporin; cephamycin; penam; tetracycline antibiotic; acridine dye; phenicol antibiotic; penem; disinfecting agents and intercalating dyes	antibiotic efflux; reduced permeability to antibiotic	resistance-nodulation-cell division (RND) antibiotic efflux pump; Outer Membrane Porin (Opr)
N686	207	XDRP(CRPA)	Strict	ParS	99.77	macrolide antibiotic; fluoroquinolone antibiotic; monobactam; aminoglycoside antibiotic; carbapenem; cephalosporin; cephamycin; penam; tetracycline antibiotic; acridine dye; phenicol antibiotic; penem; disinfecting agents and intercalating dyes	antibiotic efflux; reduced permeability to antibiotic	resistance-nodulation-cell division (RND) antibiotic efflux pump; Outer Membrane Porin (Opr)
O747	207	MDRP(CRPA)	Strict	ParS	99.77	macrolide antibiotic; fluoroquinolone antibiotic; monobactam; aminoglycoside antibiotic; carbapenem; cephalosporin; cephamycin; penam; tetracycline antibiotic; acridine dye; phenicol antibiotic; penem; disinfecting agents and intercalating dyes	antibiotic efflux; reduced permeability to antibiotic	resistance-nodulation-cell division (RND) antibiotic efflux pump; Outer Membrane Porin (Opr)
18C32	207	XDRP(CRPA)	Strict	PDC-337	99.75	monobactam; carbapenem; cephalosporin	antibiotic inactivation	PDC beta-lactamase
20C23	207	XDRP(CRPA)	Strict	PDC-337	99.75	monobactam; carbapenem; cephalosporin	antibiotic inactivation	PDC beta-lactamase
20C25	207	MDRP(CRPA)	Strict	PDC-337	99.75	monobactam; carbapenem; cephalosporin	antibiotic inactivation	PDC beta-lactamase
N686	207	XDRP(CRPA)	Strict	PDC-337	99.75	monobactam; carbapenem; cephalosporin	antibiotic inactivation	PDC beta-lactamase
O747	207	MDRP(CRPA)	Strict	PDC-337	99.75	monobactam; carbapenem; cephalosporin	antibiotic inactivation	PDC beta-lactamase
18C32	207	XDRP(CRPA)	Strict	PmpM	99.58	fluoroquinolone antibiotic; aminoglycoside antibiotic; benzalkonium chloride	antibiotic efflux	multidrug and toxic compound extrusion (MATE) transporter
20C23	207	XDRP(CRPA)	Strict	PmpM	99.58	fluoroquinolone antibiotic; aminoglycoside antibiotic; benzalkonium chloride	antibiotic efflux	multidrug and toxic compound extrusion (MATE) transporter
20C25	207	MDRP(CRPA)	Strict	PmpM	99.58	fluoroquinolone antibiotic; aminoglycoside antibiotic; benzalkonium chloride	antibiotic efflux	multidrug and toxic compound extrusion (MATE) transporter
N686	207	XDRP(CRPA)	Strict	PmpM	99.58	fluoroquinolone antibiotic; aminoglycoside antibiotic; benzalkonium chloride	antibiotic efflux	multidrug and toxic compound extrusion (MATE) transporter
O747	207	MDRP(CRPA)	Strict	PmpM	99.58	fluoroquinolone antibiotic; aminoglycoside antibiotic; benzalkonium chloride	antibiotic efflux	multidrug and toxic compound extrusion (MATE) transporter
18C32	207	XDRP(CRPA)	Strict	Pseudomonas aeruginosa catB7	98.11	phenicol antibiotic	antibiotic inactivation	chloramphenicol acetyltransferase (CAT)
20C23	207	XDRP(CRPA)	Strict	Pseudomonas aeruginosa catB7	98.11	phenicol antibiotic	antibiotic inactivation	chloramphenicol acetyltransferase (CAT)
20C25	207	MDRP(CRPA)	Strict	Pseudomonas aeruginosa catB7	98.11	phenicol antibiotic	antibiotic inactivation	chloramphenicol acetyltransferase (CAT)
N686	207	XDRP(CRPA)	Strict	Pseudomonas aeruginosa catB7	98.11	phenicol antibiotic	antibiotic inactivation	chloramphenicol acetyltransferase (CAT)
O747	207	MDRP(CRPA)	Strict	Pseudomonas aeruginosa catB7	98.11	phenicol antibiotic	antibiotic inactivation	chloramphenicol acetyltransferase (CAT)
18C32	207	XDRP(CRPA)	Perfect	Pseudomonas aeruginosa CpxR	100	macrolide antibiotic; fluoroquinolone antibiotic; monobactam; aminoglycoside antibiotic; carbapenem; cephalosporin; cephamycin; penam; tetracycline antibiotic; peptide antibiotic; aminocoumarin antibiotic; diaminopyrimidine antibiotic; sulfonamide antibiotic; phenicol antibiotic; penem	antibiotic efflux	resistance-nodulation-cell division (RND) antibiotic efflux pump
20C23	207	XDRP(CRPA)	Perfect	Pseudomonas aeruginosa CpxR	100	macrolide antibiotic; fluoroquinolone antibiotic; monobactam; aminoglycoside antibiotic; carbapenem; cephalosporin; cephamycin; penam; tetracycline antibiotic; peptide antibiotic; aminocoumarin antibiotic; diaminopyrimidine antibiotic; sulfonamide antibiotic; phenicol antibiotic; penem	antibiotic efflux	resistance-nodulation-cell division (RND) antibiotic efflux pump
20C25	207	MDRP(CRPA)	Perfect	Pseudomonas aeruginosa CpxR	100	macrolide antibiotic; fluoroquinolone antibiotic; monobactam; aminoglycoside antibiotic; carbapenem; cephalosporin; cephamycin; penam; tetracycline antibiotic; peptide antibiotic; aminocoumarin antibiotic; diaminopyrimidine antibiotic; sulfonamide antibiotic; phenicol antibiotic; penem	antibiotic efflux	resistance-nodulation-cell division (RND) antibiotic efflux pump
N686	207	XDRP(CRPA)	Perfect	Pseudomonas aeruginosa CpxR	100	macrolide antibiotic; fluoroquinolone antibiotic; monobactam; aminoglycoside antibiotic; carbapenem; cephalosporin; cephamycin; penam; tetracycline antibiotic; peptide antibiotic; aminocoumarin antibiotic; diaminopyrimidine antibiotic; sulfonamide antibiotic; phenicol antibiotic; penem	antibiotic efflux	resistance-nodulation-cell division (RND) antibiotic efflux pump
O747	207	MDRP(CRPA)	Perfect	Pseudomonas aeruginosa CpxR	100	macrolide antibiotic; fluoroquinolone antibiotic; monobactam; aminoglycoside antibiotic; carbapenem; cephalosporin; cephamycin; penam; tetracycline antibiotic; peptide antibiotic; aminocoumarin antibiotic; diaminopyrimidine antibiotic; sulfonamide antibiotic; phenicol antibiotic; penem	antibiotic efflux	resistance-nodulation-cell division (RND) antibiotic efflux pump
18C32	207	XDRP(CRPA)	Perfect	Pseudomonas aeruginosa emrE	100	aminoglycoside antibiotic	antibiotic efflux	small multidrug resistance (SMR) antibiotic efflux pump
20C23	207	XDRP(CRPA)	Perfect	Pseudomonas aeruginosa emrE	100	aminoglycoside antibiotic	antibiotic efflux	small multidrug resistance (SMR) antibiotic efflux pump
20C25	207	MDRP(CRPA)	Perfect	Pseudomonas aeruginosa emrE	100	aminoglycoside antibiotic	antibiotic efflux	small multidrug resistance (SMR) antibiotic efflux pump
N686	207	XDRP(CRPA)	Perfect	Pseudomonas aeruginosa emrE	100	aminoglycoside antibiotic	antibiotic efflux	small multidrug resistance (SMR) antibiotic efflux pump
O747	207	MDRP(CRPA)	Perfect	Pseudomonas aeruginosa emrE	100	aminoglycoside antibiotic	antibiotic efflux	small multidrug resistance (SMR) antibiotic efflux pump
18C32	207	XDRP(CRPA)	Perfect	Pseudomonas aeruginosa soxR	100	fluoroquinolone antibiotic; cephalosporin; glycylcycline; penam; tetracycline antibiotic; acridine dye; rifamycin antibiotic; phenicol antibiotic; triclosan; disinfecting agents and intercalating dyes	antibiotic target alteration; antibiotic efflux	ATP-binding cassette (ABC) antibiotic efflux pump; major facilitator superfamily (MFS) antibiotic efflux pump; resistance-nodulation-cell division (RND) antibiotic efflux pump
20C23	207	XDRP(CRPA)	Perfect	Pseudomonas aeruginosa soxR	100	fluoroquinolone antibiotic; cephalosporin; glycylcycline; penam; tetracycline antibiotic; acridine dye; rifamycin antibiotic; phenicol antibiotic; triclosan; disinfecting agents and intercalating dyes	antibiotic target alteration; antibiotic efflux	ATP-binding cassette (ABC) antibiotic efflux pump; major facilitator superfamily (MFS) antibiotic efflux pump; resistance-nodulation-cell division (RND) antibiotic efflux pump
20C25	207	MDRP(CRPA)	Perfect	Pseudomonas aeruginosa soxR	100	fluoroquinolone antibiotic; cephalosporin; glycylcycline; penam; tetracycline antibiotic; acridine dye; rifamycin antibiotic; phenicol antibiotic; triclosan; disinfecting agents and intercalating dyes	antibiotic target alteration; antibiotic efflux	ATP-binding cassette (ABC) antibiotic efflux pump; major facilitator superfamily (MFS) antibiotic efflux pump; resistance-nodulation-cell division (RND) antibiotic efflux pump
N686	207	XDRP(CRPA)	Perfect	Pseudomonas aeruginosa soxR	100	fluoroquinolone antibiotic; cephalosporin; glycylcycline; penam; tetracycline antibiotic; acridine dye; rifamycin antibiotic; phenicol antibiotic; triclosan; disinfecting agents and intercalating dyes	antibiotic target alteration; antibiotic efflux	ATP-binding cassette (ABC) antibiotic efflux pump; major facilitator superfamily (MFS) antibiotic efflux pump; resistance-nodulation-cell division (RND) antibiotic efflux pump
O747	207	MDRP(CRPA)	Perfect	Pseudomonas aeruginosa soxR	100	fluoroquinolone antibiotic; cephalosporin; glycylcycline; penam; tetracycline antibiotic; acridine dye; rifamycin antibiotic; phenicol antibiotic; triclosan; disinfecting agents and intercalating dyes	antibiotic target alteration; antibiotic efflux	ATP-binding cassette (ABC) antibiotic efflux pump; major facilitator superfamily (MFS) antibiotic efflux pump; resistance-nodulation-cell division (RND) antibiotic efflux pump
18C32	207	XDRP(CRPA)	Perfect	rsmA	100	fluoroquinolone antibiotic; diaminopyrimidine antibiotic; phenicol antibiotic	antibiotic efflux	resistance-nodulation-cell division (RND) antibiotic efflux pump
20C23	207	XDRP(CRPA)	Perfect	rsmA	100	fluoroquinolone antibiotic; diaminopyrimidine antibiotic; phenicol antibiotic	antibiotic efflux	resistance-nodulation-cell division (RND) antibiotic efflux pump
20C25	207	MDRP(CRPA)	Perfect	rsmA	100	fluoroquinolone antibiotic; diaminopyrimidine antibiotic; phenicol antibiotic	antibiotic efflux	resistance-nodulation-cell division (RND) antibiotic efflux pump
N686	207	XDRP(CRPA)	Perfect	rsmA	100	fluoroquinolone antibiotic; diaminopyrimidine antibiotic; phenicol antibiotic	antibiotic efflux	resistance-nodulation-cell division (RND) antibiotic efflux pump
O747	207	MDRP(CRPA)	Perfect	rsmA	100	fluoroquinolone antibiotic; diaminopyrimidine antibiotic; phenicol antibiotic	antibiotic efflux	resistance-nodulation-cell division (RND) antibiotic efflux pump
18C32	207	XDRP(CRPA)	Strict	TriA	99.46	triclosan	antibiotic efflux	resistance-nodulation-cell division (RND) antibiotic efflux pump
20C23	207	XDRP(CRPA)	Strict	TriA	99.46	triclosan	antibiotic efflux	resistance-nodulation-cell division (RND) antibiotic efflux pump
20C25	207	MDRP(CRPA)	Strict	TriA	99.46	triclosan	antibiotic efflux	resistance-nodulation-cell division (RND) antibiotic efflux pump
N686	207	XDRP(CRPA)	Strict	TriA	99.46	triclosan	antibiotic efflux	resistance-nodulation-cell division (RND) antibiotic efflux pump
O747	207	MDRP(CRPA)	Strict	TriA	99.46	triclosan	antibiotic efflux	resistance-nodulation-cell division (RND) antibiotic efflux pump
18C32	207	XDRP(CRPA)	Perfect	TriB	100	triclosan	antibiotic efflux	resistance-nodulation-cell division (RND) antibiotic efflux pump
20C23	207	XDRP(CRPA)	Perfect	TriB	100	triclosan	antibiotic efflux	resistance-nodulation-cell division (RND) antibiotic efflux pump
20C25	207	MDRP(CRPA)	Perfect	TriB	100	triclosan	antibiotic efflux	resistance-nodulation-cell division (RND) antibiotic efflux pump
N686	207	XDRP(CRPA)	Perfect	TriB	100	triclosan	antibiotic efflux	resistance-nodulation-cell division (RND) antibiotic efflux pump
O747	207	MDRP(CRPA)	Perfect	TriB	100	triclosan	antibiotic efflux	resistance-nodulation-cell division (RND) antibiotic efflux pump
18C32	207	XDRP(CRPA)	Strict	TriC	99.9	triclosan	antibiotic efflux	resistance-nodulation-cell division (RND) antibiotic efflux pump
20C23	207	XDRP(CRPA)	Strict	TriC	99.9	triclosan	antibiotic efflux	resistance-nodulation-cell division (RND) antibiotic efflux pump
20C25	207	MDRP(CRPA)	Strict	TriC	99.9	triclosan	antibiotic efflux	resistance-nodulation-cell division (RND) antibiotic efflux pump
N686	207	XDRP(CRPA)	Strict	TriC	99.9	triclosan	antibiotic efflux	resistance-nodulation-cell division (RND) antibiotic efflux pump
O747	207	MDRP(CRPA)	Strict	TriC	99.9	triclosan	antibiotic efflux	resistance-nodulation-cell division (RND) antibiotic efflux pump
18C32	207	XDRP(CRPA)	Strict	Type A NfxB	100	macrolide antibiotic; fluoroquinolone antibiotic; cephalosporin; penam; tetracycline antibiotic; aminocoumarin antibiotic; diaminopyrimidine antibiotic; phenicol antibiotic	antibiotic efflux	resistance-nodulation-cell division (RND) antibiotic efflux pump
20C23	207	XDRP(CRPA)	Strict	Type A NfxB	100	macrolide antibiotic; fluoroquinolone antibiotic; cephalosporin; penam; tetracycline antibiotic; aminocoumarin antibiotic; diaminopyrimidine antibiotic; phenicol antibiotic	antibiotic efflux	resistance-nodulation-cell division (RND) antibiotic efflux pump
20C25	207	MDRP(CRPA)	Strict	Type A NfxB	100	macrolide antibiotic; fluoroquinolone antibiotic; cephalosporin; penam; tetracycline antibiotic; aminocoumarin antibiotic; diaminopyrimidine antibiotic; phenicol antibiotic	antibiotic efflux	resistance-nodulation-cell division (RND) antibiotic efflux pump
N686	207	XDRP(CRPA)	Strict	Type A NfxB	100	macrolide antibiotic; fluoroquinolone antibiotic; cephalosporin; penam; tetracycline antibiotic; aminocoumarin antibiotic; diaminopyrimidine antibiotic; phenicol antibiotic	antibiotic efflux	resistance-nodulation-cell division (RND) antibiotic efflux pump
O747	207	MDRP(CRPA)	Strict	Type A NfxB	100	macrolide antibiotic; fluoroquinolone antibiotic; cephalosporin; penam; tetracycline antibiotic; aminocoumarin antibiotic; diaminopyrimidine antibiotic; phenicol antibiotic	antibiotic efflux	resistance-nodulation-cell division (RND) antibiotic efflux pump
18C32	207	XDRP(CRPA)	Perfect	YajC	100	fluoroquinolone antibiotic; cephalosporin; glycylcycline; penam; tetracycline antibiotic; rifamycin antibiotic; phenicol antibiotic; triclosan	antibiotic efflux	resistance-nodulation-cell division (RND) antibiotic efflux pump
20C23	207	XDRP(CRPA)	Perfect	YajC	100	fluoroquinolone antibiotic; cephalosporin; glycylcycline; penam; tetracycline antibiotic; rifamycin antibiotic; phenicol antibiotic; triclosan	antibiotic efflux	resistance-nodulation-cell division (RND) antibiotic efflux pump
20C25	207	MDRP(CRPA)	Perfect	YajC	100	fluoroquinolone antibiotic; cephalosporin; glycylcycline; penam; tetracycline antibiotic; rifamycin antibiotic; phenicol antibiotic; triclosan	antibiotic efflux	resistance-nodulation-cell division (RND) antibiotic efflux pump
N686	207	XDRP(CRPA)	Perfect	YajC	100	fluoroquinolone antibiotic; cephalosporin; glycylcycline; penam; tetracycline antibiotic; rifamycin antibiotic; phenicol antibiotic; triclosan	antibiotic efflux	resistance-nodulation-cell division (RND) antibiotic efflux pump
O747	207	MDRP(CRPA)	Perfect	YajC	100	fluoroquinolone antibiotic; cephalosporin; glycylcycline; penam; tetracycline antibiotic; rifamycin antibiotic; phenicol antibiotic; triclosan	antibiotic efflux	resistance-nodulation-cell division (RND) antibiotic efflux pump
K236	209	MDRP(CRPA)	Strict	APH(3')-IIb	98.88	aminoglycoside antibiotic	antibiotic inactivation	APH(3')
K236	209	MDRP(CRPA)	Strict	arnA	99.7	peptide antibiotic	antibiotic target alteration	pmr phosphoethanolamine transferase
K236	209	MDRP(CRPA)	Strict	basR	99.55	peptide antibiotic	antibiotic target alteration; antibiotic efflux	pmr phosphoethanolamine transferase
K236	209	MDRP(CRPA)	Perfect	basS	100	peptide antibiotic	antibiotic target alteration; antibiotic efflux	pmr phosphoethanolamine transferase
K236	209	MDRP(CRPA)	Perfect	bcr-1	100	bicyclomycin	antibiotic efflux	major facilitator superfamily (MFS) antibiotic efflux pump
K236	209	MDRP(CRPA)	Perfect	cprR	100	peptide antibiotic	antibiotic target alteration; antibiotic efflux	pmr phosphoethanolamine transferase
K236	209	MDRP(CRPA)	Perfect	cprS	100	peptide antibiotic	antibiotic target alteration; antibiotic efflux	pmr phosphoethanolamine transferase
K236	209	MDRP(CRPA)	Perfect	FosA	100	fosfomycin	antibiotic inactivation	fosfomycin thiol transferase
K236	209	MDRP(CRPA)	Perfect	MexA	100	macrolide antibiotic; fluoroquinolone antibiotic; monobactam; carbapenem; cephalosporin; cephamycin; penam; tetracycline antibiotic; peptide antibiotic; aminocoumarin antibiotic; diaminopyrimidine antibiotic; sulfonamide antibiotic; phenicol antibiotic; penem	antibiotic efflux	resistance-nodulation-cell division (RND) antibiotic efflux pump
K236	209	MDRP(CRPA)	Strict	MexB	99.9	macrolide antibiotic; fluoroquinolone antibiotic; monobactam; carbapenem; cephalosporin; cephamycin; penam; tetracycline antibiotic; peptide antibiotic; aminocoumarin antibiotic; diaminopyrimidine antibiotic; sulfonamide antibiotic; phenicol antibiotic; penem	antibiotic efflux	resistance-nodulation-cell division (RND) antibiotic efflux pump
K236	209	MDRP(CRPA)	Perfect	MexC	100	macrolide antibiotic; fluoroquinolone antibiotic; aminoglycoside antibiotic; cephalosporin; penam; tetracycline antibiotic; aminocoumarin antibiotic; diaminopyrimidine antibiotic; phenicol antibiotic	antibiotic efflux	resistance-nodulation-cell division (RND) antibiotic efflux pump
K236	209	MDRP(CRPA)	Strict	MexD	95.33	macrolide antibiotic; fluoroquinolone antibiotic; aminoglycoside antibiotic; cephalosporin; penam; tetracycline antibiotic; aminocoumarin antibiotic; diaminopyrimidine antibiotic; phenicol antibiotic	antibiotic efflux	resistance-nodulation-cell division (RND) antibiotic efflux pump
K236	209	MDRP(CRPA)	Perfect	MexE	100	fluoroquinolone antibiotic; diaminopyrimidine antibiotic; phenicol antibiotic	antibiotic efflux	resistance-nodulation-cell division (RND) antibiotic efflux pump
K236	209	MDRP(CRPA)	Perfect	MexF	100	fluoroquinolone antibiotic; diaminopyrimidine antibiotic; phenicol antibiotic	antibiotic efflux	resistance-nodulation-cell division (RND) antibiotic efflux pump
K236	209	MDRP(CRPA)	Perfect	MexG	100	fluoroquinolone antibiotic; tetracycline antibiotic; acridine dye; disinfecting agents and intercalating dyes	antibiotic efflux	resistance-nodulation-cell division (RND) antibiotic efflux pump
K236	209	MDRP(CRPA)	Perfect	MexH	100	fluoroquinolone antibiotic; tetracycline antibiotic; acridine dye; disinfecting agents and intercalating dyes	antibiotic efflux	resistance-nodulation-cell division (RND) antibiotic efflux pump
K236	209	MDRP(CRPA)	Perfect	MexI	100	fluoroquinolone antibiotic; tetracycline antibiotic; acridine dye; disinfecting agents and intercalating dyes	antibiotic efflux	resistance-nodulation-cell division (RND) antibiotic efflux pump
K236	209	MDRP(CRPA)	Perfect	MexJ	100	macrolide antibiotic; tetracycline antibiotic; triclosan	antibiotic efflux	resistance-nodulation-cell division (RND) antibiotic efflux pump
K236	209	MDRP(CRPA)	Strict	MexK	99.9	macrolide antibiotic; tetracycline antibiotic; triclosan	antibiotic efflux	resistance-nodulation-cell division (RND) antibiotic efflux pump
K236	209	MDRP(CRPA)	Perfect	MexL	100	macrolide antibiotic; tetracycline antibiotic; triclosan	antibiotic efflux	resistance-nodulation-cell division (RND) antibiotic efflux pump
K236	209	MDRP(CRPA)	Strict	mexM	98.96	phenicol antibiotic	antibiotic efflux	resistance-nodulation-cell division (RND) antibiotic efflux pump
K236	209	MDRP(CRPA)	Strict	mexN	99.71	phenicol antibiotic	antibiotic efflux	resistance-nodulation-cell division (RND) antibiotic efflux pump
K236	209	MDRP(CRPA)	Strict	mexP	99.48	macrolide antibiotic; carbapenem; tetracycline antibiotic; acridine dye; diaminopyrimidine antibiotic; phenicol antibiotic; disinfecting agents and intercalating dyes	antibiotic efflux	resistance-nodulation-cell division (RND) antibiotic efflux pump
K236	209	MDRP(CRPA)	Strict	mexQ	99.43	macrolide antibiotic; carbapenem; tetracycline antibiotic; acridine dye; diaminopyrimidine antibiotic; phenicol antibiotic; disinfecting agents and intercalating dyes	antibiotic efflux	resistance-nodulation-cell division (RND) antibiotic efflux pump
K236	209	MDRP(CRPA)	Strict	MexR	100	macrolide antibiotic; fluoroquinolone antibiotic; monobactam; carbapenem; cephalosporin; cephamycin; penam; tetracycline antibiotic; peptide antibiotic; aminocoumarin antibiotic; diaminopyrimidine antibiotic; sulfonamide antibiotic; phenicol antibiotic; penem	antibiotic target alteration; antibiotic efflux	resistance-nodulation-cell division (RND) antibiotic efflux pump
K236	209	MDRP(CRPA)	Strict	MexS	100	fluoroquinolone antibiotic; diaminopyrimidine antibiotic; phenicol antibiotic	antibiotic efflux	resistance-nodulation-cell division (RND) antibiotic efflux pump
K236	209	MDRP(CRPA)	Strict	MexT	99.63	fluoroquinolone antibiotic; diaminopyrimidine antibiotic; phenicol antibiotic	antibiotic efflux	resistance-nodulation-cell division (RND) antibiotic efflux pump
K236	209	MDRP(CRPA)	Strict	MexV	99.47	macrolide antibiotic; fluoroquinolone antibiotic; tetracycline antibiotic; acridine dye; phenicol antibiotic; disinfecting agents and intercalating dyes	antibiotic efflux	resistance-nodulation-cell division (RND) antibiotic efflux pump
K236	209	MDRP(CRPA)	Strict	MexW	99.71	macrolide antibiotic; fluoroquinolone antibiotic; tetracycline antibiotic; acridine dye; phenicol antibiotic; disinfecting agents and intercalating dyes	antibiotic efflux	resistance-nodulation-cell division (RND) antibiotic efflux pump
K236	209	MDRP(CRPA)	Strict	mexY	93.69	macrolide antibiotic; fluoroquinolone antibiotic; aminoglycoside antibiotic; carbapenem; cephalosporin; cephamycin; penam; tetracycline antibiotic; acridine dye; phenicol antibiotic; disinfecting agents and intercalating dyes	antibiotic efflux	resistance-nodulation-cell division (RND) antibiotic efflux pump
K236	209	MDRP(CRPA)	Strict	MexZ	100	macrolide antibiotic; fluoroquinolone antibiotic; aminoglycoside antibiotic; carbapenem; cephalosporin; cephamycin; penam; tetracycline antibiotic; acridine dye; phenicol antibiotic; disinfecting agents and intercalating dyes	antibiotic efflux	resistance-nodulation-cell division (RND) antibiotic efflux pump
K236	209	MDRP(CRPA)	Strict	MuxA	99.77	macrolide antibiotic; monobactam; tetracycline antibiotic; aminocoumarin antibiotic	antibiotic efflux	resistance-nodulation-cell division (RND) antibiotic efflux pump
K236	209	MDRP(CRPA)	Strict	MuxB	99.9	macrolide antibiotic; monobactam; tetracycline antibiotic; aminocoumarin antibiotic	antibiotic efflux	resistance-nodulation-cell division (RND) antibiotic efflux pump
K236	209	MDRP(CRPA)	Perfect	MuxC	100	macrolide antibiotic; monobactam; tetracycline antibiotic; aminocoumarin antibiotic	antibiotic efflux	resistance-nodulation-cell division (RND) antibiotic efflux pump
K236	209	MDRP(CRPA)	Strict	nalC	99.06	macrolide antibiotic; fluoroquinolone antibiotic; monobactam; carbapenem; cephalosporin; cephamycin; penam; tetracycline antibiotic; peptide antibiotic; aminocoumarin antibiotic; diaminopyrimidine antibiotic; sulfonamide antibiotic; phenicol antibiotic; penem	antibiotic efflux	resistance-nodulation-cell division (RND) antibiotic efflux pump
K236	209	MDRP(CRPA)	Strict	nalD	100	macrolide antibiotic; fluoroquinolone antibiotic; monobactam; carbapenem; cephalosporin; cephamycin; penam; tetracycline antibiotic; peptide antibiotic; aminocoumarin antibiotic; diaminopyrimidine antibiotic; sulfonamide antibiotic; phenicol antibiotic; penem	antibiotic efflux	resistance-nodulation-cell division (RND) antibiotic efflux pump
K236	209	MDRP(CRPA)	Strict	OpmB	99.8	macrolide antibiotic; monobactam; tetracycline antibiotic; aminocoumarin antibiotic	antibiotic efflux	resistance-nodulation-cell division (RND) antibiotic efflux pump
K236	209	MDRP(CRPA)	Perfect	OpmD	100	fluoroquinolone antibiotic; tetracycline antibiotic; acridine dye; disinfecting agents and intercalating dyes	antibiotic efflux	resistance-nodulation-cell division (RND) antibiotic efflux pump
K236	209	MDRP(CRPA)	Strict	opmE	99.39	macrolide antibiotic; carbapenem; tetracycline antibiotic; acridine dye; diaminopyrimidine antibiotic; phenicol antibiotic; disinfecting agents and intercalating dyes	antibiotic efflux	resistance-nodulation-cell division (RND) antibiotic efflux pump
K236	209	MDRP(CRPA)	Perfect	OpmH	100	triclosan	antibiotic efflux	resistance-nodulation-cell division (RND) antibiotic efflux pump
K236	209	MDRP(CRPA)	Strict	OprJ	99.58	macrolide antibiotic; fluoroquinolone antibiotic; aminoglycoside antibiotic; cephalosporin; penam; tetracycline antibiotic; aminocoumarin antibiotic; diaminopyrimidine antibiotic; phenicol antibiotic	antibiotic efflux	resistance-nodulation-cell division (RND) antibiotic efflux pump
K236	209	MDRP(CRPA)	Perfect	OprM	100	macrolide antibiotic; fluoroquinolone antibiotic; monobactam; aminoglycoside antibiotic; carbapenem; cephalosporin; cephamycin; penam; tetracycline antibiotic; peptide antibiotic; acridine dye; aminocoumarin antibiotic; diaminopyrimidine antibiotic; sulfonamide antibiotic; phenicol antibiotic; penem; disinfecting agents and intercalating dyes	antibiotic efflux	resistance-nodulation-cell division (RND) antibiotic efflux pump
K236	209	MDRP(CRPA)	Perfect	OprN	100	fluoroquinolone antibiotic; diaminopyrimidine antibiotic; phenicol antibiotic	antibiotic efflux	resistance-nodulation-cell division (RND) antibiotic efflux pump
K236	209	MDRP(CRPA)	Strict	OXA-850	99.62	carbapenem; cephalosporin; penam	antibiotic inactivation	OXA beta-lactamase
K236	209	MDRP(CRPA)	Perfect	ParR	100	macrolide antibiotic; fluoroquinolone antibiotic; monobactam; aminoglycoside antibiotic; carbapenem; cephalosporin; cephamycin; penam; tetracycline antibiotic; acridine dye; phenicol antibiotic; penem; disinfecting agents and intercalating dyes	antibiotic efflux; reduced permeability to antibiotic	resistance-nodulation-cell division (RND) antibiotic efflux pump; Outer Membrane Porin (Opr)
K236	209	MDRP(CRPA)	Strict	ParS	99.53	macrolide antibiotic; fluoroquinolone antibiotic; monobactam; aminoglycoside antibiotic; carbapenem; cephalosporin; cephamycin; penam; tetracycline antibiotic; acridine dye; phenicol antibiotic; penem; disinfecting agents and intercalating dyes	antibiotic efflux; reduced permeability to antibiotic	resistance-nodulation-cell division (RND) antibiotic efflux pump; Outer Membrane Porin (Opr)
K236	209	MDRP(CRPA)	Strict	PDC-69	99.75	monobactam; carbapenem; cephalosporin	antibiotic inactivation	PDC beta-lactamase
K236	209	MDRP(CRPA)	Perfect	PmpM	100	fluoroquinolone antibiotic; aminoglycoside antibiotic; benzalkonium chloride	antibiotic efflux	multidrug and toxic compound extrusion (MATE) transporter
K236	209	MDRP(CRPA)	Strict	Pseudomonas aeruginosa catB7	99.06	phenicol antibiotic	antibiotic inactivation	chloramphenicol acetyltransferase (CAT)
K236	209	MDRP(CRPA)	Perfect	Pseudomonas aeruginosa CpxR	100	macrolide antibiotic; fluoroquinolone antibiotic; monobactam; aminoglycoside antibiotic; carbapenem; cephalosporin; cephamycin; penam; tetracycline antibiotic; peptide antibiotic; aminocoumarin antibiotic; diaminopyrimidine antibiotic; sulfonamide antibiotic; phenicol antibiotic; penem	antibiotic efflux	resistance-nodulation-cell division (RND) antibiotic efflux pump
K236	209	MDRP(CRPA)	Perfect	Pseudomonas aeruginosa emrE	100	aminoglycoside antibiotic	antibiotic efflux	small multidrug resistance (SMR) antibiotic efflux pump
K236	209	MDRP(CRPA)	Perfect	Pseudomonas aeruginosa soxR	100	fluoroquinolone antibiotic; cephalosporin; glycylcycline; penam; tetracycline antibiotic; acridine dye; rifamycin antibiotic; phenicol antibiotic; triclosan; disinfecting agents and intercalating dyes	antibiotic target alteration; antibiotic efflux	ATP-binding cassette (ABC) antibiotic efflux pump; major facilitator superfamily (MFS) antibiotic efflux pump; resistance-nodulation-cell division (RND) antibiotic efflux pump
K236	209	MDRP(CRPA)	Perfect	rsmA	100	fluoroquinolone antibiotic; diaminopyrimidine antibiotic; phenicol antibiotic	antibiotic efflux	resistance-nodulation-cell division (RND) antibiotic efflux pump
K236	209	MDRP(CRPA)	Perfect	TriA	100	triclosan	antibiotic efflux	resistance-nodulation-cell division (RND) antibiotic efflux pump
K236	209	MDRP(CRPA)	Strict	TriB	99.44	triclosan	antibiotic efflux	resistance-nodulation-cell division (RND) antibiotic efflux pump
K236	209	MDRP(CRPA)	Perfect	TriC	100	triclosan	antibiotic efflux	resistance-nodulation-cell division (RND) antibiotic efflux pump
K236	209	MDRP(CRPA)	Strict	Type A NfxB	100	macrolide antibiotic; fluoroquinolone antibiotic; cephalosporin; penam; tetracycline antibiotic; aminocoumarin antibiotic; diaminopyrimidine antibiotic; phenicol antibiotic	antibiotic efflux	resistance-nodulation-cell division (RND) antibiotic efflux pump
K236	209	MDRP(CRPA)	Perfect	YajC	100	fluoroquinolone antibiotic; cephalosporin; glycylcycline; penam; tetracycline antibiotic; rifamycin antibiotic; phenicol antibiotic; triclosan	antibiotic efflux	resistance-nodulation-cell division (RND) antibiotic efflux pump
Q10	235	XDRP(CRPA)	Strict	mexN	99.61	phenicol antibiotic	antibiotic efflux	resistance-nodulation-cell division (RND) antibiotic efflux pump
J727	235	XDRP(CRPA)	Strict	Pseudomonas aeruginosa catB7	98.58	phenicol antibiotic	antibiotic inactivation	chloramphenicol acetyltransferase (CAT)
L749	235	XDRP(CRPA)	Strict	Pseudomonas aeruginosa catB7	98.58	phenicol antibiotic	antibiotic inactivation	chloramphenicol acetyltransferase (CAT)
Q10	235	XDRP(CRPA)	Strict	Pseudomonas aeruginosa catB7	98.58	phenicol antibiotic	antibiotic inactivation	chloramphenicol acetyltransferase (CAT)
19C07	244	MDRP	Strict	catB3	100	phenicol antibiotic	antibiotic inactivation	chloramphenicol acetyltransferase (CAT)
18C57	244	MDRP(CRPA)	Strict	mexM	99.22	phenicol antibiotic	antibiotic efflux	resistance-nodulation-cell division (RND) antibiotic efflux pump
19C07	244	MDRP	Strict	mexM	99.22	phenicol antibiotic	antibiotic efflux	resistance-nodulation-cell division (RND) antibiotic efflux pump
19C24	244	MDRP(CRPA)	Perfect	mexM	100	phenicol antibiotic	antibiotic efflux	resistance-nodulation-cell division (RND) antibiotic efflux pump
19C37	244	MDRP(CRPA)	Perfect	mexM	100	phenicol antibiotic	antibiotic efflux	resistance-nodulation-cell division (RND) antibiotic efflux pump
19C69	244	XDRP(CRPA)	Strict	mexM	99.22	phenicol antibiotic	antibiotic efflux	resistance-nodulation-cell division (RND) antibiotic efflux pump
K806	244	MDRP(CRPA)	Strict	mexM	99.22	phenicol antibiotic	antibiotic efflux	resistance-nodulation-cell division (RND) antibiotic efflux pump
L968	244	MDRP(CRPA)	Strict	mexM	99.22	phenicol antibiotic	antibiotic efflux	resistance-nodulation-cell division (RND) antibiotic efflux pump
M659	244	MDRP(CRPA)	Perfect	mexM	100	phenicol antibiotic	antibiotic efflux	resistance-nodulation-cell division (RND) antibiotic efflux pump
R557	244	MDRP(CRPA)	Perfect	mexM	100	phenicol antibiotic	antibiotic efflux	resistance-nodulation-cell division (RND) antibiotic efflux pump
18C57	244	MDRP(CRPA)	Strict	mexN	99.9	phenicol antibiotic	antibiotic efflux	resistance-nodulation-cell division (RND) antibiotic efflux pump
19C07	244	MDRP	Strict	mexN	99.9	phenicol antibiotic	antibiotic efflux	resistance-nodulation-cell division (RND) antibiotic efflux pump
19C24	244	MDRP(CRPA)	Strict	mexN	99.9	phenicol antibiotic	antibiotic efflux	resistance-nodulation-cell division (RND) antibiotic efflux pump
19C37	244	MDRP(CRPA)	Strict	mexN	99.9	phenicol antibiotic	antibiotic efflux	resistance-nodulation-cell division (RND) antibiotic efflux pump
19C69	244	XDRP(CRPA)	Strict	mexN	99.9	phenicol antibiotic	antibiotic efflux	resistance-nodulation-cell division (RND) antibiotic efflux pump
K806	244	MDRP(CRPA)	Strict	mexN	99.9	phenicol antibiotic	antibiotic efflux	resistance-nodulation-cell division (RND) antibiotic efflux pump
L968	244	MDRP(CRPA)	Strict	mexN	99.9	phenicol antibiotic	antibiotic efflux	resistance-nodulation-cell division (RND) antibiotic efflux pump
M659	244	MDRP(CRPA)	Strict	mexN	99.9	phenicol antibiotic	antibiotic efflux	resistance-nodulation-cell division (RND) antibiotic efflux pump
R557	244	MDRP(CRPA)	Strict	mexN	99.9	phenicol antibiotic	antibiotic efflux	resistance-nodulation-cell division (RND) antibiotic efflux pump
18C57	244	MDRP(CRPA)	Perfect	Pseudomonas aeruginosa catB7	100	phenicol antibiotic	antibiotic inactivation	chloramphenicol acetyltransferase (CAT)
19C07	244	MDRP	Perfect	Pseudomonas aeruginosa catB7	100	phenicol antibiotic	antibiotic inactivation	chloramphenicol acetyltransferase (CAT)
19C24	244	MDRP(CRPA)	Perfect	Pseudomonas aeruginosa catB7	100	phenicol antibiotic	antibiotic inactivation	chloramphenicol acetyltransferase (CAT)
19C37	244	MDRP(CRPA)	Perfect	Pseudomonas aeruginosa catB7	100	phenicol antibiotic	antibiotic inactivation	chloramphenicol acetyltransferase (CAT)
19C69	244	XDRP(CRPA)	Perfect	Pseudomonas aeruginosa catB7	100	phenicol antibiotic	antibiotic inactivation	chloramphenicol acetyltransferase (CAT)
K806	244	MDRP(CRPA)	Perfect	Pseudomonas aeruginosa catB7	100	phenicol antibiotic	antibiotic inactivation	chloramphenicol acetyltransferase (CAT)
L968	244	MDRP(CRPA)	Perfect	Pseudomonas aeruginosa catB7	100	phenicol antibiotic	antibiotic inactivation	chloramphenicol acetyltransferase (CAT)
M659	244	MDRP(CRPA)	Perfect	Pseudomonas aeruginosa catB7	100	phenicol antibiotic	antibiotic inactivation	chloramphenicol acetyltransferase (CAT)
R557	244	MDRP(CRPA)	Perfect	Pseudomonas aeruginosa catB7	100	phenicol antibiotic	antibiotic inactivation	chloramphenicol acetyltransferase (CAT)
18C51	253	XDRP(CRPA)	Strict	mexM	99.22	phenicol antibiotic	antibiotic efflux	resistance-nodulation-cell division (RND) antibiotic efflux pump
18C52	253	XDRP	Strict	mexM	99.22	phenicol antibiotic	antibiotic efflux	resistance-nodulation-cell division (RND) antibiotic efflux pump
19C39	253	MDRP(CRPA)	Strict	mexM	99.22	phenicol antibiotic	antibiotic efflux	resistance-nodulation-cell division (RND) antibiotic efflux pump
19C57	253	XDRP(CRPA)	Strict	mexM	99.22	phenicol antibiotic	antibiotic efflux	resistance-nodulation-cell division (RND) antibiotic efflux pump
20C49	253	MDRP(CRPA)	Strict	mexM	99.22	phenicol antibiotic	antibiotic efflux	resistance-nodulation-cell division (RND) antibiotic efflux pump
18C51	253	XDRP(CRPA)	Strict	mexN	99.81	phenicol antibiotic	antibiotic efflux	resistance-nodulation-cell division (RND) antibiotic efflux pump
18C52	253	XDRP	Strict	mexN	99.81	phenicol antibiotic	antibiotic efflux	resistance-nodulation-cell division (RND) antibiotic efflux pump
19C39	253	MDRP(CRPA)	Strict	mexN	99.81	phenicol antibiotic	antibiotic efflux	resistance-nodulation-cell division (RND) antibiotic efflux pump
19C57	253	XDRP(CRPA)	Strict	mexN	99.81	phenicol antibiotic	antibiotic efflux	resistance-nodulation-cell division (RND) antibiotic efflux pump
20C49	253	MDRP(CRPA)	Strict	mexN	99.81	phenicol antibiotic	antibiotic efflux	resistance-nodulation-cell division (RND) antibiotic efflux pump
18C51	253	XDRP(CRPA)	Strict	Pseudomonas aeruginosa catB7	98.87	phenicol antibiotic	antibiotic inactivation	chloramphenicol acetyltransferase (CAT)
18C52	253	XDRP	Strict	Pseudomonas aeruginosa catB7	98.87	phenicol antibiotic	antibiotic inactivation	chloramphenicol acetyltransferase (CAT)
19C39	253	MDRP(CRPA)	Strict	Pseudomonas aeruginosa catB7	98.11	phenicol antibiotic	antibiotic inactivation	chloramphenicol acetyltransferase (CAT)
19C57	253	XDRP(CRPA)	Strict	Pseudomonas aeruginosa catB7	98.87	phenicol antibiotic	antibiotic inactivation	chloramphenicol acetyltransferase (CAT)
20C49	253	MDRP(CRPA)	Strict	Pseudomonas aeruginosa catB7	98.87	phenicol antibiotic	antibiotic inactivation	chloramphenicol acetyltransferase (CAT)
20C20	260	MDRP(CRPA)	Strict	mexM	98.96	phenicol antibiotic	antibiotic efflux	resistance-nodulation-cell division (RND) antibiotic efflux pump
M816	260	MDRP(CRPA)	Strict	mexM	98.96	phenicol antibiotic	antibiotic efflux	resistance-nodulation-cell division (RND) antibiotic efflux pump
20C20	260	MDRP(CRPA)	Strict	mexN	99.61	phenicol antibiotic	antibiotic efflux	resistance-nodulation-cell division (RND) antibiotic efflux pump
M816	260	MDRP(CRPA)	Strict	mexN	99.61	phenicol antibiotic	antibiotic efflux	resistance-nodulation-cell division (RND) antibiotic efflux pump
20C20	260	MDRP(CRPA)	Strict	Pseudomonas aeruginosa catB7	98.58	phenicol antibiotic	antibiotic inactivation	chloramphenicol acetyltransferase (CAT)
M816	260	MDRP(CRPA)	Strict	Pseudomonas aeruginosa catB7	98.58	phenicol antibiotic	antibiotic inactivation	chloramphenicol acetyltransferase (CAT)
18C43	274	MDRP(CRPA)	Strict	mexM	98.96	phenicol antibiotic	antibiotic efflux	resistance-nodulation-cell division (RND) antibiotic efflux pump
18C48	274	MDRP(CRPA)	Strict	mexM	98.96	phenicol antibiotic	antibiotic efflux	resistance-nodulation-cell division (RND) antibiotic efflux pump
19C14	274	Non-MDRP(CRPA)	Strict	mexM	98.96	phenicol antibiotic	antibiotic efflux	resistance-nodulation-cell division (RND) antibiotic efflux pump
19C53	274	MDRP	Strict	mexM	98.96	phenicol antibiotic	antibiotic efflux	resistance-nodulation-cell division (RND) antibiotic efflux pump
L852	274	MDRP(CRPA)	Strict	mexM	98.96	phenicol antibiotic	antibiotic efflux	resistance-nodulation-cell division (RND) antibiotic efflux pump
18C43	274	MDRP(CRPA)	Strict	mexN	99.71	phenicol antibiotic	antibiotic efflux	resistance-nodulation-cell division (RND) antibiotic efflux pump
18C48	274	MDRP(CRPA)	Strict	mexN	99.71	phenicol antibiotic	antibiotic efflux	resistance-nodulation-cell division (RND) antibiotic efflux pump
19C14	274	Non-MDRP(CRPA)	Strict	mexN	99.71	phenicol antibiotic	antibiotic efflux	resistance-nodulation-cell division (RND) antibiotic efflux pump
19C53	274	MDRP	Strict	mexN	99.71	phenicol antibiotic	antibiotic efflux	resistance-nodulation-cell division (RND) antibiotic efflux pump
L852	274	MDRP(CRPA)	Strict	mexN	99.71	phenicol antibiotic	antibiotic efflux	resistance-nodulation-cell division (RND) antibiotic efflux pump
18C43	274	MDRP(CRPA)	Strict	Pseudomonas aeruginosa catB7	99.06	phenicol antibiotic	antibiotic inactivation	chloramphenicol acetyltransferase (CAT)
18C48	274	MDRP(CRPA)	Strict	Pseudomonas aeruginosa catB7	99.06	phenicol antibiotic	antibiotic inactivation	chloramphenicol acetyltransferase (CAT)
19C14	274	Non-MDRP(CRPA)	Strict	Pseudomonas aeruginosa catB7	99.06	phenicol antibiotic	antibiotic inactivation	chloramphenicol acetyltransferase (CAT)
19C53	274	MDRP	Strict	Pseudomonas aeruginosa catB7	99.06	phenicol antibiotic	antibiotic inactivation	chloramphenicol acetyltransferase (CAT)
L852	274	MDRP(CRPA)	Strict	Pseudomonas aeruginosa catB7	99.06	phenicol antibiotic	antibiotic inactivation	chloramphenicol acetyltransferase (CAT)
19C13	277	XDRP(CRPA)	Strict	mexM	98.44	phenicol antibiotic	antibiotic efflux	resistance-nodulation-cell division (RND) antibiotic efflux pump
19C25	277	MDRP	Strict	mexM	98.44	phenicol antibiotic	antibiotic efflux	resistance-nodulation-cell division (RND) antibiotic efflux pump
P44	277	Non-MDRP	Strict	mexM	98.44	phenicol antibiotic	antibiotic efflux	resistance-nodulation-cell division (RND) antibiotic efflux pump
R532	277	MDRP(CRPA)	Strict	mexM	98.44	phenicol antibiotic	antibiotic efflux	resistance-nodulation-cell division (RND) antibiotic efflux pump
19C13	277	XDRP(CRPA)	Strict	mexN	99.71	phenicol antibiotic	antibiotic efflux	resistance-nodulation-cell division (RND) antibiotic efflux pump
19C25	277	MDRP	Strict	mexN	99.71	phenicol antibiotic	antibiotic efflux	resistance-nodulation-cell division (RND) antibiotic efflux pump
P44	277	Non-MDRP	Strict	mexN	99.71	phenicol antibiotic	antibiotic efflux	resistance-nodulation-cell division (RND) antibiotic efflux pump
R532	277	MDRP(CRPA)	Strict	mexN	99.71	phenicol antibiotic	antibiotic efflux	resistance-nodulation-cell division (RND) antibiotic efflux pump
19C13	277	XDRP(CRPA)	Strict	Pseudomonas aeruginosa catB7	99.06	phenicol antibiotic	antibiotic inactivation	chloramphenicol acetyltransferase (CAT)
19C25	277	MDRP	Strict	Pseudomonas aeruginosa catB7	99.06	phenicol antibiotic	antibiotic inactivation	chloramphenicol acetyltransferase (CAT)
P44	277	Non-MDRP	Strict	Pseudomonas aeruginosa catB7	99.06	phenicol antibiotic	antibiotic inactivation	chloramphenicol acetyltransferase (CAT)
R532	277	MDRP(CRPA)	Strict	Pseudomonas aeruginosa catB7	99.06	phenicol antibiotic	antibiotic inactivation	chloramphenicol acetyltransferase (CAT)
L177	298	XDRP(CRPA)	Strict	mexM	99.22	phenicol antibiotic	antibiotic efflux	resistance-nodulation-cell division (RND) antibiotic efflux pump
L177	298	XDRP(CRPA)	Strict	mexN	99.81	phenicol antibiotic	antibiotic efflux	resistance-nodulation-cell division (RND) antibiotic efflux pump
L177	298	XDRP(CRPA)	Strict	Pseudomonas aeruginosa catB7	98.11	phenicol antibiotic	antibiotic inactivation	chloramphenicol acetyltransferase (CAT)
19C03	348	MDRP(CRPA)	Strict	mexM	98.7	phenicol antibiotic	antibiotic efflux	resistance-nodulation-cell division (RND) antibiotic efflux pump
19C03	348	MDRP(CRPA)	Strict	mexN	99.61	phenicol antibiotic	antibiotic efflux	resistance-nodulation-cell division (RND) antibiotic efflux pump
19C03	348	MDRP(CRPA)	Strict	Pseudomonas aeruginosa catB7	99.06	phenicol antibiotic	antibiotic inactivation	chloramphenicol acetyltransferase (CAT)
19C67	357	XDRP(CRPA)	Strict	cmlA9	96.15	phenicol antibiotic	antibiotic efflux	major facilitator superfamily (MFS) antibiotic efflux pump
19C54	357	MDRP(CRPA)	Strict	mexM	98.96	phenicol antibiotic	antibiotic efflux	resistance-nodulation-cell division (RND) antibiotic efflux pump
19C67	357	XDRP(CRPA)	Strict	mexM	98.96	phenicol antibiotic	antibiotic efflux	resistance-nodulation-cell division (RND) antibiotic efflux pump
L487	357	MDRP(CRPA)	Strict	mexM	98.96	phenicol antibiotic	antibiotic efflux	resistance-nodulation-cell division (RND) antibiotic efflux pump
M19	357	MDRP(CRPA)	Strict	mexM	98.96	phenicol antibiotic	antibiotic efflux	resistance-nodulation-cell division (RND) antibiotic efflux pump
R366	357	Non-MDRP(CRPA)	Strict	mexM	98.96	phenicol antibiotic	antibiotic efflux	resistance-nodulation-cell division (RND) antibiotic efflux pump
19C54	357	MDRP(CRPA)	Strict	mexN	99.71	phenicol antibiotic	antibiotic efflux	resistance-nodulation-cell division (RND) antibiotic efflux pump
19C67	357	XDRP(CRPA)	Strict	mexN	99.71	phenicol antibiotic	antibiotic efflux	resistance-nodulation-cell division (RND) antibiotic efflux pump
L487	357	MDRP(CRPA)	Strict	mexN	99.71	phenicol antibiotic	antibiotic efflux	resistance-nodulation-cell division (RND) antibiotic efflux pump
M19	357	MDRP(CRPA)	Strict	mexN	99.71	phenicol antibiotic	antibiotic efflux	resistance-nodulation-cell division (RND) antibiotic efflux pump
R366	357	Non-MDRP(CRPA)	Strict	mexN	99.71	phenicol antibiotic	antibiotic efflux	resistance-nodulation-cell division (RND) antibiotic efflux pump
19C54	357	MDRP(CRPA)	Strict	Pseudomonas aeruginosa catB7	98.11	phenicol antibiotic	antibiotic inactivation	chloramphenicol acetyltransferase (CAT)
19C67	357	XDRP(CRPA)	Strict	Pseudomonas aeruginosa catB7	98.11	phenicol antibiotic	antibiotic inactivation	chloramphenicol acetyltransferase (CAT)
L487	357	MDRP(CRPA)	Strict	Pseudomonas aeruginosa catB7	98.11	phenicol antibiotic	antibiotic inactivation	chloramphenicol acetyltransferase (CAT)
M19	357	MDRP(CRPA)	Strict	Pseudomonas aeruginosa catB7	98.11	phenicol antibiotic	antibiotic inactivation	chloramphenicol acetyltransferase (CAT)
R366	357	Non-MDRP(CRPA)	Strict	Pseudomonas aeruginosa catB7	98.11	phenicol antibiotic	antibiotic inactivation	chloramphenicol acetyltransferase (CAT)
M972	395	Non-MDRP(CRPA)	Strict	mexM	98.7	phenicol antibiotic	antibiotic efflux	resistance-nodulation-cell division (RND) antibiotic efflux pump
M972	395	Non-MDRP(CRPA)	Strict	mexN	99.71	phenicol antibiotic	antibiotic efflux	resistance-nodulation-cell division (RND) antibiotic efflux pump
M972	395	Non-MDRP(CRPA)	Strict	Pseudomonas aeruginosa catB7	99.06	phenicol antibiotic	antibiotic inactivation	chloramphenicol acetyltransferase (CAT)
18C35	446	XDRP(CRPA)	Strict	mexM	99.22	phenicol antibiotic	antibiotic efflux	resistance-nodulation-cell division (RND) antibiotic efflux pump
18C35	446	XDRP(CRPA)	Strict	mexN	99.81	phenicol antibiotic	antibiotic efflux	resistance-nodulation-cell division (RND) antibiotic efflux pump
18C35	446	XDRP(CRPA)	Strict	Pseudomonas aeruginosa catB7	98.11	phenicol antibiotic	antibiotic inactivation	chloramphenicol acetyltransferase (CAT)
K326_1	463	XDRP(CRPA)	Strict	mexM	98.44	phenicol antibiotic	antibiotic efflux	resistance-nodulation-cell division (RND) antibiotic efflux pump
K326_1	463	XDRP(CRPA)	Strict	mexN	99.71	phenicol antibiotic	antibiotic efflux	resistance-nodulation-cell division (RND) antibiotic efflux pump
K326_1	463	XDRP(CRPA)	Strict	Pseudomonas aeruginosa catB7	99.06	phenicol antibiotic	antibiotic inactivation	chloramphenicol acetyltransferase (CAT)
18C42	532	MDRP(CRPA)	Strict	mexM	98.96	phenicol antibiotic	antibiotic efflux	resistance-nodulation-cell division (RND) antibiotic efflux pump
18C47	532	XDRP(CRPA)	Strict	mexM	98.96	phenicol antibiotic	antibiotic efflux	resistance-nodulation-cell division (RND) antibiotic efflux pump
N538	532	Non-MDRP(CRPA)	Strict	mexM	98.96	phenicol antibiotic	antibiotic efflux	resistance-nodulation-cell division (RND) antibiotic efflux pump
18C42	532	MDRP(CRPA)	Strict	mexN	99.71	phenicol antibiotic	antibiotic efflux	resistance-nodulation-cell division (RND) antibiotic efflux pump
18C47	532	XDRP(CRPA)	Strict	mexN	99.71	phenicol antibiotic	antibiotic efflux	resistance-nodulation-cell division (RND) antibiotic efflux pump
N538	532	Non-MDRP(CRPA)	Strict	mexN	99.71	phenicol antibiotic	antibiotic efflux	resistance-nodulation-cell division (RND) antibiotic efflux pump
18C42	532	MDRP(CRPA)	Strict	Pseudomonas aeruginosa catB7	98.11	phenicol antibiotic	antibiotic inactivation	chloramphenicol acetyltransferase (CAT)
18C47	532	XDRP(CRPA)	Strict	Pseudomonas aeruginosa catB7	98.11	phenicol antibiotic	antibiotic inactivation	chloramphenicol acetyltransferase (CAT)
N538	532	Non-MDRP(CRPA)	Strict	Pseudomonas aeruginosa catB7	98.11	phenicol antibiotic	antibiotic inactivation	chloramphenicol acetyltransferase (CAT)
N534	699	Non-MDRP(CRPA)	Strict	cmlA9	100	phenicol antibiotic	antibiotic efflux	major facilitator superfamily (MFS) antibiotic efflux pump
N534	699	Non-MDRP(CRPA)	Perfect	mexM	100	phenicol antibiotic	antibiotic efflux	resistance-nodulation-cell division (RND) antibiotic efflux pump
N534	699	Non-MDRP(CRPA)	Strict	mexN	99.9	phenicol antibiotic	antibiotic efflux	resistance-nodulation-cell division (RND) antibiotic efflux pump
N534	699	Non-MDRP(CRPA)	Perfect	Pseudomonas aeruginosa catB7	100	phenicol antibiotic	antibiotic inactivation	chloramphenicol acetyltransferase (CAT)
K534_1	773	XDRP(CRPA)	Strict	mexM	98.96	phenicol antibiotic	antibiotic efflux	resistance-nodulation-cell division (RND) antibiotic efflux pump
K961	773	XDRP(CRPA)	Strict	mexM	98.96	phenicol antibiotic	antibiotic efflux	resistance-nodulation-cell division (RND) antibiotic efflux pump
L293	773	Non-MDRP(CRPA)	Strict	mexM	98.96	phenicol antibiotic	antibiotic efflux	resistance-nodulation-cell division (RND) antibiotic efflux pump
M423	773	MDRP(CRPA)	Strict	mexM	98.96	phenicol antibiotic	antibiotic efflux	resistance-nodulation-cell division (RND) antibiotic efflux pump
K534_1	773	XDRP(CRPA)	Strict	mexN	99.71	phenicol antibiotic	antibiotic efflux	resistance-nodulation-cell division (RND) antibiotic efflux pump
K961	773	XDRP(CRPA)	Strict	mexN	99.71	phenicol antibiotic	antibiotic efflux	resistance-nodulation-cell division (RND) antibiotic efflux pump
L293	773	Non-MDRP(CRPA)	Strict	mexN	99.71	phenicol antibiotic	antibiotic efflux	resistance-nodulation-cell division (RND) antibiotic efflux pump
M423	773	MDRP(CRPA)	Strict	mexN	99.71	phenicol antibiotic	antibiotic efflux	resistance-nodulation-cell division (RND) antibiotic efflux pump
K534_1	773	XDRP(CRPA)	Strict	Pseudomonas aeruginosa catB7	98.11	phenicol antibiotic	antibiotic inactivation	chloramphenicol acetyltransferase (CAT)
K961	773	XDRP(CRPA)	Strict	Pseudomonas aeruginosa catB7	98.11	phenicol antibiotic	antibiotic inactivation	chloramphenicol acetyltransferase (CAT)
L293	773	Non-MDRP(CRPA)	Strict	Pseudomonas aeruginosa catB7	98.11	phenicol antibiotic	antibiotic inactivation	chloramphenicol acetyltransferase (CAT)
M423	773	MDRP(CRPA)	Strict	Pseudomonas aeruginosa catB7	98.11	phenicol antibiotic	antibiotic inactivation	chloramphenicol acetyltransferase (CAT)
20C01	108	XDRP(CRPA)	Strict	arnA	99.55	peptide antibiotic	antibiotic target alteration	pmr phosphoethanolamine transferase
20C01	108	XDRP(CRPA)	Strict	basR	99.55	peptide antibiotic	antibiotic target alteration; antibiotic efflux	pmr phosphoethanolamine transferase
20C01	108	XDRP(CRPA)	Perfect	basS	100	peptide antibiotic	antibiotic target alteration; antibiotic efflux	pmr phosphoethanolamine transferase
20C01	108	XDRP(CRPA)	Perfect	cprR	100	peptide antibiotic	antibiotic target alteration; antibiotic efflux	pmr phosphoethanolamine transferase
20C01	108	XDRP(CRPA)	Perfect	cprS	100	peptide antibiotic	antibiotic target alteration; antibiotic efflux	pmr phosphoethanolamine transferase
19C20	111	MDRP(CRPA)	Strict	arnA	99.55	peptide antibiotic	antibiotic target alteration	pmr phosphoethanolamine transferase
Q287_1	111	MDRP(CRPA)	Strict	arnA	99.55	peptide antibiotic	antibiotic target alteration	pmr phosphoethanolamine transferase
19C20	111	MDRP(CRPA)	Strict	basR	99.55	peptide antibiotic	antibiotic target alteration; antibiotic efflux	pmr phosphoethanolamine transferase
Q287_1	111	MDRP(CRPA)	Strict	basR	99.55	peptide antibiotic	antibiotic target alteration; antibiotic efflux	pmr phosphoethanolamine transferase
19C20	111	MDRP(CRPA)	Strict	basS	98.95	peptide antibiotic	antibiotic target alteration; antibiotic efflux	pmr phosphoethanolamine transferase
Q287_1	111	MDRP(CRPA)	Strict	basS	98.95	peptide antibiotic	antibiotic target alteration; antibiotic efflux	pmr phosphoethanolamine transferase
19C20	111	MDRP(CRPA)	Perfect	cprR	100	peptide antibiotic	antibiotic target alteration; antibiotic efflux	pmr phosphoethanolamine transferase
Q287_1	111	MDRP(CRPA)	Perfect	cprR	100	peptide antibiotic	antibiotic target alteration; antibiotic efflux	pmr phosphoethanolamine transferase
19C20	111	MDRP(CRPA)	Perfect	cprS	100	peptide antibiotic	antibiotic target alteration; antibiotic efflux	pmr phosphoethanolamine transferase
Q287_1	111	MDRP(CRPA)	Perfect	cprS	100	peptide antibiotic	antibiotic target alteration; antibiotic efflux	pmr phosphoethanolamine transferase
20C32	179	XDRP(CRPA)	Strict	arnA	99.55	peptide antibiotic	antibiotic target alteration	pmr phosphoethanolamine transferase
20C32	179	XDRP(CRPA)	Perfect	basS	100	peptide antibiotic	antibiotic target alteration; antibiotic efflux	pmr phosphoethanolamine transferase
20C32	179	XDRP(CRPA)	Perfect	cprR	100	peptide antibiotic	antibiotic target alteration; antibiotic efflux	pmr phosphoethanolamine transferase
20C32	179	XDRP(CRPA)	Strict	cprS	99.77	peptide antibiotic	antibiotic target alteration; antibiotic efflux	pmr phosphoethanolamine transferase
J727	235	XDRP(CRPA)	Strict	arnA	99.55	peptide antibiotic	antibiotic target alteration	pmr phosphoethanolamine transferase
L749	235	XDRP(CRPA)	Strict	arnA	99.55	peptide antibiotic	antibiotic target alteration	pmr phosphoethanolamine transferase
Q10	235	XDRP(CRPA)	Strict	arnA	99.55	peptide antibiotic	antibiotic target alteration	pmr phosphoethanolamine transferase
J727	235	XDRP(CRPA)	Strict	basR	99.55	peptide antibiotic	antibiotic target alteration; antibiotic efflux	pmr phosphoethanolamine transferase
L749	235	XDRP(CRPA)	Strict	basR	99.55	peptide antibiotic	antibiotic target alteration; antibiotic efflux	pmr phosphoethanolamine transferase
Q10	235	XDRP(CRPA)	Strict	basR	99.55	peptide antibiotic	antibiotic target alteration; antibiotic efflux	pmr phosphoethanolamine transferase
J727	235	XDRP(CRPA)	Strict	basS	99.16	peptide antibiotic	antibiotic target alteration; antibiotic efflux	pmr phosphoethanolamine transferase
L749	235	XDRP(CRPA)	Strict	basS	99.16	peptide antibiotic	antibiotic target alteration; antibiotic efflux	pmr phosphoethanolamine transferase
Q10	235	XDRP(CRPA)	Strict	basS	99.16	peptide antibiotic	antibiotic target alteration; antibiotic efflux	pmr phosphoethanolamine transferase
J727	235	XDRP(CRPA)	Perfect	cprR	100	peptide antibiotic	antibiotic target alteration; antibiotic efflux	pmr phosphoethanolamine transferase
L749	235	XDRP(CRPA)	Perfect	cprR	100	peptide antibiotic	antibiotic target alteration; antibiotic efflux	pmr phosphoethanolamine transferase
Q10	235	XDRP(CRPA)	Perfect	cprR	100	peptide antibiotic	antibiotic target alteration; antibiotic efflux	pmr phosphoethanolamine transferase
J727	235	XDRP(CRPA)	Strict	cprS	99.54	peptide antibiotic	antibiotic target alteration; antibiotic efflux	pmr phosphoethanolamine transferase
L749	235	XDRP(CRPA)	Strict	cprS	99.54	peptide antibiotic	antibiotic target alteration; antibiotic efflux	pmr phosphoethanolamine transferase
Q10	235	XDRP(CRPA)	Strict	cprS	99.54	peptide antibiotic	antibiotic target alteration; antibiotic efflux	pmr phosphoethanolamine transferase
18C57	244	MDRP(CRPA)	Strict	arnA	99.55	peptide antibiotic	antibiotic target alteration	pmr phosphoethanolamine transferase
19C07	244	MDRP	Strict	arnA	99.55	peptide antibiotic	antibiotic target alteration	pmr phosphoethanolamine transferase
19C24	244	MDRP(CRPA)	Strict	arnA	99.55	peptide antibiotic	antibiotic target alteration	pmr phosphoethanolamine transferase
19C37	244	MDRP(CRPA)	Strict	arnA	99.55	peptide antibiotic	antibiotic target alteration	pmr phosphoethanolamine transferase
19C69	244	XDRP(CRPA)	Strict	arnA	99.55	peptide antibiotic	antibiotic target alteration	pmr phosphoethanolamine transferase
K806	244	MDRP(CRPA)	Strict	arnA	99.55	peptide antibiotic	antibiotic target alteration	pmr phosphoethanolamine transferase
L968	244	MDRP(CRPA)	Strict	arnA	99.55	peptide antibiotic	antibiotic target alteration	pmr phosphoethanolamine transferase
M659	244	MDRP(CRPA)	Strict	arnA	99.55	peptide antibiotic	antibiotic target alteration	pmr phosphoethanolamine transferase
R557	244	MDRP(CRPA)	Strict	arnA	99.55	peptide antibiotic	antibiotic target alteration	pmr phosphoethanolamine transferase
18C57	244	MDRP(CRPA)	Strict	basR	99.55	peptide antibiotic	antibiotic target alteration; antibiotic efflux	pmr phosphoethanolamine transferase
19C07	244	MDRP	Strict	basR	99.55	peptide antibiotic	antibiotic target alteration; antibiotic efflux	pmr phosphoethanolamine transferase
19C24	244	MDRP(CRPA)	Strict	basR	99.55	peptide antibiotic	antibiotic target alteration; antibiotic efflux	pmr phosphoethanolamine transferase
19C37	244	MDRP(CRPA)	Strict	basR	99.55	peptide antibiotic	antibiotic target alteration; antibiotic efflux	pmr phosphoethanolamine transferase
19C69	244	XDRP(CRPA)	Strict	basR	99.55	peptide antibiotic	antibiotic target alteration; antibiotic efflux	pmr phosphoethanolamine transferase
K806	244	MDRP(CRPA)	Strict	basR	99.55	peptide antibiotic	antibiotic target alteration; antibiotic efflux	pmr phosphoethanolamine transferase
L968	244	MDRP(CRPA)	Strict	basR	99.55	peptide antibiotic	antibiotic target alteration; antibiotic efflux	pmr phosphoethanolamine transferase
M659	244	MDRP(CRPA)	Strict	basR	99.55	peptide antibiotic	antibiotic target alteration; antibiotic efflux	pmr phosphoethanolamine transferase
R557	244	MDRP(CRPA)	Strict	basR	99.55	peptide antibiotic	antibiotic target alteration; antibiotic efflux	pmr phosphoethanolamine transferase
18C57	244	MDRP(CRPA)	Strict	basS	99.79	peptide antibiotic	antibiotic target alteration; antibiotic efflux	pmr phosphoethanolamine transferase
19C07	244	MDRP	Strict	basS	99.79	peptide antibiotic	antibiotic target alteration; antibiotic efflux	pmr phosphoethanolamine transferase
19C24	244	MDRP(CRPA)	Strict	basS	99.79	peptide antibiotic	antibiotic target alteration; antibiotic efflux	pmr phosphoethanolamine transferase
19C37	244	MDRP(CRPA)	Strict	basS	99.79	peptide antibiotic	antibiotic target alteration; antibiotic efflux	pmr phosphoethanolamine transferase
19C69	244	XDRP(CRPA)	Strict	basS	99.79	peptide antibiotic	antibiotic target alteration; antibiotic efflux	pmr phosphoethanolamine transferase
K806	244	MDRP(CRPA)	Strict	basS	99.79	peptide antibiotic	antibiotic target alteration; antibiotic efflux	pmr phosphoethanolamine transferase
L968	244	MDRP(CRPA)	Strict	basS	99.79	peptide antibiotic	antibiotic target alteration; antibiotic efflux	pmr phosphoethanolamine transferase
M659	244	MDRP(CRPA)	Strict	basS	99.79	peptide antibiotic	antibiotic target alteration; antibiotic efflux	pmr phosphoethanolamine transferase
R557	244	MDRP(CRPA)	Strict	basS	99.79	peptide antibiotic	antibiotic target alteration; antibiotic efflux	pmr phosphoethanolamine transferase
18C57	244	MDRP(CRPA)	Strict	cprR	99.55	peptide antibiotic	antibiotic target alteration; antibiotic efflux	pmr phosphoethanolamine transferase
19C07	244	MDRP	Perfect	cprR	100	peptide antibiotic	antibiotic target alteration; antibiotic efflux	pmr phosphoethanolamine transferase
M926	241	XDRP(CRPA)	Strict	APH(3'')-Ib	99.63	aminoglycoside antibiotic	antibiotic inactivation	APH(3'')
J300	241	XDRP(CRPA)	Strict	APH(3')-IIb	98.88	aminoglycoside antibiotic	antibiotic inactivation	APH(3')
M926	241	XDRP(CRPA)	Strict	APH(3')-IIb	98.88	aminoglycoside antibiotic	antibiotic inactivation	APH(3')
M926	241	XDRP(CRPA)	Strict	APH(6)-Id	99.64	aminoglycoside antibiotic	antibiotic inactivation	APH(6)
M926	241	XDRP(CRPA)	Perfect	armA	100	aminoglycoside antibiotic	antibiotic target alteration	16S rRNA methyltransferase (G1405)
J300	241	XDRP(CRPA)	Strict	arnA	99.24	peptide antibiotic	antibiotic target alteration	pmr phosphoethanolamine transferase
M926	241	XDRP(CRPA)	Strict	arnA	99.7	peptide antibiotic	antibiotic target alteration	pmr phosphoethanolamine transferase
J300	241	XDRP(CRPA)	Strict	basR	99.55	peptide antibiotic	antibiotic target alteration; antibiotic efflux	pmr phosphoethanolamine transferase
M926	241	XDRP(CRPA)	Strict	basR	99.55	peptide antibiotic	antibiotic target alteration; antibiotic efflux	pmr phosphoethanolamine transferase
J300	241	XDRP(CRPA)	Perfect	basS	100	peptide antibiotic	antibiotic target alteration; antibiotic efflux	pmr phosphoethanolamine transferase
M926	241	XDRP(CRPA)	Perfect	basS	100	peptide antibiotic	antibiotic target alteration; antibiotic efflux	pmr phosphoethanolamine transferase
J300	241	XDRP(CRPA)	Strict	bcr-1	99.75	bicyclomycin	antibiotic efflux	major facilitator superfamily (MFS) antibiotic efflux pump
M926	241	XDRP(CRPA)	Strict	bcr-1	99.75	bicyclomycin	antibiotic efflux	major facilitator superfamily (MFS) antibiotic efflux pump
M926	241	XDRP(CRPA)	Strict	cmlA9	100	phenicol antibiotic	antibiotic efflux	major facilitator superfamily (MFS) antibiotic efflux pump
J300	241	XDRP(CRPA)	Perfect	cprR	100	peptide antibiotic	antibiotic target alteration; antibiotic efflux	pmr phosphoethanolamine transferase
M926	241	XDRP(CRPA)	Perfect	cprR	100	peptide antibiotic	antibiotic target alteration; antibiotic efflux	pmr phosphoethanolamine transferase
J300	241	XDRP(CRPA)	Perfect	cprS	100	peptide antibiotic	antibiotic target alteration; antibiotic efflux	pmr phosphoethanolamine transferase
M926	241	XDRP(CRPA)	Perfect	cprS	100	peptide antibiotic	antibiotic target alteration; antibiotic efflux	pmr phosphoethanolamine transferase
J300	241	XDRP(CRPA)	Strict	FosA	99.26	fosfomycin	antibiotic inactivation	fosfomycin thiol transferase
M926	241	XDRP(CRPA)	Strict	FosA	99.26	fosfomycin	antibiotic inactivation	fosfomycin thiol transferase
J300	241	XDRP(CRPA)	Perfect	MexA	100	macrolide antibiotic; fluoroquinolone antibiotic; monobactam; carbapenem; cephalosporin; cephamycin; penam; tetracycline antibiotic; peptide antibiotic; aminocoumarin antibiotic; diaminopyrimidine antibiotic; sulfonamide antibiotic; phenicol antibiotic; penem	antibiotic efflux	resistance-nodulation-cell division (RND) antibiotic efflux pump
M926	241	XDRP(CRPA)	Perfect	MexA	100	macrolide antibiotic; fluoroquinolone antibiotic; monobactam; carbapenem; cephalosporin; cephamycin; penam; tetracycline antibiotic; peptide antibiotic; aminocoumarin antibiotic; diaminopyrimidine antibiotic; sulfonamide antibiotic; phenicol antibiotic; penem	antibiotic efflux	resistance-nodulation-cell division (RND) antibiotic efflux pump
J300	241	XDRP(CRPA)	Strict	MexB	99.9	macrolide antibiotic; fluoroquinolone antibiotic; monobactam; carbapenem; cephalosporin; cephamycin; penam; tetracycline antibiotic; peptide antibiotic; aminocoumarin antibiotic; diaminopyrimidine antibiotic; sulfonamide antibiotic; phenicol antibiotic; penem	antibiotic efflux	resistance-nodulation-cell division (RND) antibiotic efflux pump
M926	241	XDRP(CRPA)	Strict	MexB	99.9	macrolide antibiotic; fluoroquinolone antibiotic; monobactam; carbapenem; cephalosporin; cephamycin; penam; tetracycline antibiotic; peptide antibiotic; aminocoumarin antibiotic; diaminopyrimidine antibiotic; sulfonamide antibiotic; phenicol antibiotic; penem	antibiotic efflux	resistance-nodulation-cell division (RND) antibiotic efflux pump
J300	241	XDRP(CRPA)	Strict	MexC	98.31	macrolide antibiotic; fluoroquinolone antibiotic; aminoglycoside antibiotic; cephalosporin; penam; tetracycline antibiotic; aminocoumarin antibiotic; diaminopyrimidine antibiotic; phenicol antibiotic	antibiotic efflux	resistance-nodulation-cell division (RND) antibiotic efflux pump
M926	241	XDRP(CRPA)	Perfect	MexC	100	macrolide antibiotic; fluoroquinolone antibiotic; aminoglycoside antibiotic; cephalosporin; penam; tetracycline antibiotic; aminocoumarin antibiotic; diaminopyrimidine antibiotic; phenicol antibiotic	antibiotic efflux	resistance-nodulation-cell division (RND) antibiotic efflux pump
J300	241	XDRP(CRPA)	Strict	MexD	94.19	macrolide antibiotic; fluoroquinolone antibiotic; aminoglycoside antibiotic; cephalosporin; penam; tetracycline antibiotic; aminocoumarin antibiotic; diaminopyrimidine antibiotic; phenicol antibiotic	antibiotic efflux	resistance-nodulation-cell division (RND) antibiotic efflux pump
M926	241	XDRP(CRPA)	Strict	MexD	95.33	macrolide antibiotic; fluoroquinolone antibiotic; aminoglycoside antibiotic; cephalosporin; penam; tetracycline antibiotic; aminocoumarin antibiotic; diaminopyrimidine antibiotic; phenicol antibiotic	antibiotic efflux	resistance-nodulation-cell division (RND) antibiotic efflux pump
J300	241	XDRP(CRPA)	Strict	MexE	99.76	fluoroquinolone antibiotic; diaminopyrimidine antibiotic; phenicol antibiotic	antibiotic efflux	resistance-nodulation-cell division (RND) antibiotic efflux pump
M926	241	XDRP(CRPA)	Perfect	MexE	100	fluoroquinolone antibiotic; diaminopyrimidine antibiotic; phenicol antibiotic	antibiotic efflux	resistance-nodulation-cell division (RND) antibiotic efflux pump
J300	241	XDRP(CRPA)	Perfect	MexF	100	fluoroquinolone antibiotic; diaminopyrimidine antibiotic; phenicol antibiotic	antibiotic efflux	resistance-nodulation-cell division (RND) antibiotic efflux pump
M926	241	XDRP(CRPA)	Perfect	MexF	100	fluoroquinolone antibiotic; diaminopyrimidine antibiotic; phenicol antibiotic	antibiotic efflux	resistance-nodulation-cell division (RND) antibiotic efflux pump
J300	241	XDRP(CRPA)	Perfect	MexG	100	fluoroquinolone antibiotic; tetracycline antibiotic; acridine dye; disinfecting agents and intercalating dyes	antibiotic efflux	resistance-nodulation-cell division (RND) antibiotic efflux pump
M926	241	XDRP(CRPA)	Perfect	MexG	100	fluoroquinolone antibiotic; tetracycline antibiotic; acridine dye; disinfecting agents and intercalating dyes	antibiotic efflux	resistance-nodulation-cell division (RND) antibiotic efflux pump
J300	241	XDRP(CRPA)	Perfect	MexH	100	fluoroquinolone antibiotic; tetracycline antibiotic; acridine dye; disinfecting agents and intercalating dyes	antibiotic efflux	resistance-nodulation-cell division (RND) antibiotic efflux pump
M926	241	XDRP(CRPA)	Perfect	MexH	100	fluoroquinolone antibiotic; tetracycline antibiotic; acridine dye; disinfecting agents and intercalating dyes	antibiotic efflux	resistance-nodulation-cell division (RND) antibiotic efflux pump
J300	241	XDRP(CRPA)	Strict	MexI	99.9	fluoroquinolone antibiotic; tetracycline antibiotic; acridine dye; disinfecting agents and intercalating dyes	antibiotic efflux	resistance-nodulation-cell division (RND) antibiotic efflux pump
M926	241	XDRP(CRPA)	Perfect	MexI	100	fluoroquinolone antibiotic; tetracycline antibiotic; acridine dye; disinfecting agents and intercalating dyes	antibiotic efflux	resistance-nodulation-cell division (RND) antibiotic efflux pump
J300	241	XDRP(CRPA)	Perfect	MexJ	100	macrolide antibiotic; tetracycline antibiotic; triclosan	antibiotic efflux	resistance-nodulation-cell division (RND) antibiotic efflux pump
M926	241	XDRP(CRPA)	Perfect	MexJ	100	macrolide antibiotic; tetracycline antibiotic; triclosan	antibiotic efflux	resistance-nodulation-cell division (RND) antibiotic efflux pump
J300	241	XDRP(CRPA)	Strict	MexK	99.9	macrolide antibiotic; tetracycline antibiotic; triclosan	antibiotic efflux	resistance-nodulation-cell division (RND) antibiotic efflux pump
M926	241	XDRP(CRPA)	Strict	MexK	99.9	macrolide antibiotic; tetracycline antibiotic; triclosan	antibiotic efflux	resistance-nodulation-cell division (RND) antibiotic efflux pump
J300	241	XDRP(CRPA)	Perfect	MexL	100	macrolide antibiotic; tetracycline antibiotic; triclosan	antibiotic efflux	resistance-nodulation-cell division (RND) antibiotic efflux pump
M926	241	XDRP(CRPA)	Perfect	MexL	100	macrolide antibiotic; tetracycline antibiotic; triclosan	antibiotic efflux	resistance-nodulation-cell division (RND) antibiotic efflux pump
J300	241	XDRP(CRPA)	Strict	mexM	98.44	phenicol antibiotic	antibiotic efflux	resistance-nodulation-cell division (RND) antibiotic efflux pump
M926	241	XDRP(CRPA)	Strict	mexM	98.44	phenicol antibiotic	antibiotic efflux	resistance-nodulation-cell division (RND) antibiotic efflux pump
J300	241	XDRP(CRPA)	Strict	mexN	99.71	phenicol antibiotic	antibiotic efflux	resistance-nodulation-cell division (RND) antibiotic efflux pump
M926	241	XDRP(CRPA)	Strict	mexN	99.71	phenicol antibiotic	antibiotic efflux	resistance-nodulation-cell division (RND) antibiotic efflux pump
J300	241	XDRP(CRPA)	Perfect	mexP	100	macrolide antibiotic; carbapenem; tetracycline antibiotic; acridine dye; diaminopyrimidine antibiotic; phenicol antibiotic; disinfecting agents and intercalating dyes	antibiotic efflux	resistance-nodulation-cell division (RND) antibiotic efflux pump
M926	241	XDRP(CRPA)	Perfect	mexP	100	macrolide antibiotic; carbapenem; tetracycline antibiotic; acridine dye; diaminopyrimidine antibiotic; phenicol antibiotic; disinfecting agents and intercalating dyes	antibiotic efflux	resistance-nodulation-cell division (RND) antibiotic efflux pump
J300	241	XDRP(CRPA)	Strict	mexQ	99.91	macrolide antibiotic; carbapenem; tetracycline antibiotic; acridine dye; diaminopyrimidine antibiotic; phenicol antibiotic; disinfecting agents and intercalating dyes	antibiotic efflux	resistance-nodulation-cell division (RND) antibiotic efflux pump
M926	241	XDRP(CRPA)	Strict	mexQ	99.91	macrolide antibiotic; carbapenem; tetracycline antibiotic; acridine dye; diaminopyrimidine antibiotic; phenicol antibiotic; disinfecting agents and intercalating dyes	antibiotic efflux	resistance-nodulation-cell division (RND) antibiotic efflux pump
J300	241	XDRP(CRPA)	Strict	MexR	99.32	macrolide antibiotic; fluoroquinolone antibiotic; monobactam; carbapenem; cephalosporin; cephamycin; penam; tetracycline antibiotic; peptide antibiotic; aminocoumarin antibiotic; diaminopyrimidine antibiotic; sulfonamide antibiotic; phenicol antibiotic; penem	antibiotic target alteration; antibiotic efflux	resistance-nodulation-cell division (RND) antibiotic efflux pump
M926	241	XDRP(CRPA)	Strict	MexR	100	macrolide antibiotic; fluoroquinolone antibiotic; monobactam; carbapenem; cephalosporin; cephamycin; penam; tetracycline antibiotic; peptide antibiotic; aminocoumarin antibiotic; diaminopyrimidine antibiotic; sulfonamide antibiotic; phenicol antibiotic; penem	antibiotic target alteration; antibiotic efflux	resistance-nodulation-cell division (RND) antibiotic efflux pump
J300	241	XDRP(CRPA)	Strict	MexS	100	fluoroquinolone antibiotic; diaminopyrimidine antibiotic; phenicol antibiotic	antibiotic efflux	resistance-nodulation-cell division (RND) antibiotic efflux pump
M926	241	XDRP(CRPA)	Strict	MexS	100	fluoroquinolone antibiotic; diaminopyrimidine antibiotic; phenicol antibiotic	antibiotic efflux	resistance-nodulation-cell division (RND) antibiotic efflux pump
J300	241	XDRP(CRPA)	Strict	MexT	99.63	fluoroquinolone antibiotic; diaminopyrimidine antibiotic; phenicol antibiotic	antibiotic efflux	resistance-nodulation-cell division (RND) antibiotic efflux pump
M926	241	XDRP(CRPA)	Strict	MexT	99.63	fluoroquinolone antibiotic; diaminopyrimidine antibiotic; phenicol antibiotic	antibiotic efflux	resistance-nodulation-cell division (RND) antibiotic efflux pump
J300	241	XDRP(CRPA)	Strict	MexV	99.47	macrolide antibiotic; fluoroquinolone antibiotic; tetracycline antibiotic; acridine dye; phenicol antibiotic; disinfecting agents and intercalating dyes	antibiotic efflux	resistance-nodulation-cell division (RND) antibiotic efflux pump
M926	241	XDRP(CRPA)	Strict	MexV	99.47	macrolide antibiotic; fluoroquinolone antibiotic; tetracycline antibiotic; acridine dye; phenicol antibiotic; disinfecting agents and intercalating dyes	antibiotic efflux	resistance-nodulation-cell division (RND) antibiotic efflux pump
J300	241	XDRP(CRPA)	Strict	MexW	99.9	macrolide antibiotic; fluoroquinolone antibiotic; tetracycline antibiotic; acridine dye; phenicol antibiotic; disinfecting agents and intercalating dyes	antibiotic efflux	resistance-nodulation-cell division (RND) antibiotic efflux pump
M926	241	XDRP(CRPA)	Strict	MexW	99.9	macrolide antibiotic; fluoroquinolone antibiotic; tetracycline antibiotic; acridine dye; phenicol antibiotic; disinfecting agents and intercalating dyes	antibiotic efflux	resistance-nodulation-cell division (RND) antibiotic efflux pump
J300	241	XDRP(CRPA)	Strict	mexY	93.69	macrolide antibiotic; fluoroquinolone antibiotic; aminoglycoside antibiotic; carbapenem; cephalosporin; cephamycin; penam; tetracycline antibiotic; acridine dye; phenicol antibiotic; disinfecting agents and intercalating dyes	antibiotic efflux	resistance-nodulation-cell division (RND) antibiotic efflux pump
M926	241	XDRP(CRPA)	Strict	mexY	93.69	macrolide antibiotic; fluoroquinolone antibiotic; aminoglycoside antibiotic; carbapenem; cephalosporin; cephamycin; penam; tetracycline antibiotic; acridine dye; phenicol antibiotic; disinfecting agents and intercalating dyes	antibiotic efflux	resistance-nodulation-cell division (RND) antibiotic efflux pump
J300	241	XDRP(CRPA)	Strict	MexZ	100	macrolide antibiotic; fluoroquinolone antibiotic; aminoglycoside antibiotic; carbapenem; cephalosporin; cephamycin; penam; tetracycline antibiotic; acridine dye; phenicol antibiotic; disinfecting agents and intercalating dyes	antibiotic efflux	resistance-nodulation-cell division (RND) antibiotic efflux pump
M926	241	XDRP(CRPA)	Strict	MexZ	100	macrolide antibiotic; fluoroquinolone antibiotic; aminoglycoside antibiotic; carbapenem; cephalosporin; cephamycin; penam; tetracycline antibiotic; acridine dye; phenicol antibiotic; disinfecting agents and intercalating dyes	antibiotic efflux	resistance-nodulation-cell division (RND) antibiotic efflux pump
M926	241	XDRP(CRPA)	Perfect	mphE	100	macrolide antibiotic	antibiotic inactivation	macrolide phosphotransferase (MPH)
M926	241	XDRP(CRPA)	Perfect	msrE	100	macrolide antibiotic; lincosamide antibiotic; streptogramin antibiotic; tetracycline antibiotic; oxazolidinone antibiotic; phenicol antibiotic; pleuromutilin antibiotic	antibiotic target protection	ABC-F ATP-binding cassette ribosomal protection protein
J300	241	XDRP(CRPA)	Strict	MuxA	99.3	macrolide antibiotic; monobactam; tetracycline antibiotic; aminocoumarin antibiotic	antibiotic efflux	resistance-nodulation-cell division (RND) antibiotic efflux pump
M926	241	XDRP(CRPA)	Perfect	MuxA	100	macrolide antibiotic; monobactam; tetracycline antibiotic; aminocoumarin antibiotic	antibiotic efflux	resistance-nodulation-cell division (RND) antibiotic efflux pump
J300	241	XDRP(CRPA)	Perfect	MuxB	100	macrolide antibiotic; monobactam; tetracycline antibiotic; aminocoumarin antibiotic	antibiotic efflux	resistance-nodulation-cell division (RND) antibiotic efflux pump
M926	241	XDRP(CRPA)	Perfect	MuxB	100	macrolide antibiotic; monobactam; tetracycline antibiotic; aminocoumarin antibiotic	antibiotic efflux	resistance-nodulation-cell division (RND) antibiotic efflux pump
J300	241	XDRP(CRPA)	Strict	MuxC	99.9	macrolide antibiotic; monobactam; tetracycline antibiotic; aminocoumarin antibiotic	antibiotic efflux	resistance-nodulation-cell division (RND) antibiotic efflux pump
M926	241	XDRP(CRPA)	Strict	MuxC	99.9	macrolide antibiotic; monobactam; tetracycline antibiotic; aminocoumarin antibiotic	antibiotic efflux	resistance-nodulation-cell division (RND) antibiotic efflux pump
J300	241	XDRP(CRPA)	Strict	nalC	99.06	macrolide antibiotic; fluoroquinolone antibiotic; monobactam; carbapenem; cephalosporin; cephamycin; penam; tetracycline antibiotic; peptide antibiotic; aminocoumarin antibiotic; diaminopyrimidine antibiotic; sulfonamide antibiotic; phenicol antibiotic; penem	antibiotic efflux	resistance-nodulation-cell division (RND) antibiotic efflux pump
M926	241	XDRP(CRPA)	Strict	nalC	99.06	macrolide antibiotic; fluoroquinolone antibiotic; monobactam; carbapenem; cephalosporin; cephamycin; penam; tetracycline antibiotic; peptide antibiotic; aminocoumarin antibiotic; diaminopyrimidine antibiotic; sulfonamide antibiotic; phenicol antibiotic; penem	antibiotic efflux	resistance-nodulation-cell division (RND) antibiotic efflux pump
J300	241	XDRP(CRPA)	Strict	nalD	100	macrolide antibiotic; fluoroquinolone antibiotic; monobactam; carbapenem; cephalosporin; cephamycin; penam; tetracycline antibiotic; peptide antibiotic; aminocoumarin antibiotic; diaminopyrimidine antibiotic; sulfonamide antibiotic; phenicol antibiotic; penem	antibiotic efflux	resistance-nodulation-cell division (RND) antibiotic efflux pump
M926	241	XDRP(CRPA)	Strict	nalD	100	macrolide antibiotic; fluoroquinolone antibiotic; monobactam; carbapenem; cephalosporin; cephamycin; penam; tetracycline antibiotic; peptide antibiotic; aminocoumarin antibiotic; diaminopyrimidine antibiotic; sulfonamide antibiotic; phenicol antibiotic; penem	antibiotic efflux	resistance-nodulation-cell division (RND) antibiotic efflux pump
J300	241	XDRP(CRPA)	Perfect	OpmB	100	macrolide antibiotic; monobactam; tetracycline antibiotic; aminocoumarin antibiotic	antibiotic efflux	resistance-nodulation-cell division (RND) antibiotic efflux pump
M926	241	XDRP(CRPA)	Strict	OpmB	98.4	macrolide antibiotic; monobactam; tetracycline antibiotic; aminocoumarin antibiotic	antibiotic efflux	resistance-nodulation-cell division (RND) antibiotic efflux pump
J300	241	XDRP(CRPA)	Perfect	OpmD	100	fluoroquinolone antibiotic; tetracycline antibiotic; acridine dye; disinfecting agents and intercalating dyes	antibiotic efflux	resistance-nodulation-cell division (RND) antibiotic efflux pump
M926	241	XDRP(CRPA)	Perfect	OpmD	100	fluoroquinolone antibiotic; tetracycline antibiotic; acridine dye; disinfecting agents and intercalating dyes	antibiotic efflux	resistance-nodulation-cell division (RND) antibiotic efflux pump
J300	241	XDRP(CRPA)	Strict	opmE	99.59	macrolide antibiotic; carbapenem; tetracycline antibiotic; acridine dye; diaminopyrimidine antibiotic; phenicol antibiotic; disinfecting agents and intercalating dyes	antibiotic efflux	resistance-nodulation-cell division (RND) antibiotic efflux pump
M926	241	XDRP(CRPA)	Strict	opmE	99.59	macrolide antibiotic; carbapenem; tetracycline antibiotic; acridine dye; diaminopyrimidine antibiotic; phenicol antibiotic; disinfecting agents and intercalating dyes	antibiotic efflux	resistance-nodulation-cell division (RND) antibiotic efflux pump
J300	241	XDRP(CRPA)	Perfect	OpmH	100	triclosan	antibiotic efflux	resistance-nodulation-cell division (RND) antibiotic efflux pump
M926	241	XDRP(CRPA)	Strict	OpmH	99.79	triclosan	antibiotic efflux	resistance-nodulation-cell division (RND) antibiotic efflux pump
J300	241	XDRP(CRPA)	Strict	OprJ	99.37	macrolide antibiotic; fluoroquinolone antibiotic; aminoglycoside antibiotic; cephalosporin; penam; tetracycline antibiotic; aminocoumarin antibiotic; diaminopyrimidine antibiotic; phenicol antibiotic	antibiotic efflux	resistance-nodulation-cell division (RND) antibiotic efflux pump
M926	241	XDRP(CRPA)	Strict	OprJ	99.58	macrolide antibiotic; fluoroquinolone antibiotic; aminoglycoside antibiotic; cephalosporin; penam; tetracycline antibiotic; aminocoumarin antibiotic; diaminopyrimidine antibiotic; phenicol antibiotic	antibiotic efflux	resistance-nodulation-cell division (RND) antibiotic efflux pump
J300	241	XDRP(CRPA)	Perfect	OprM	100	macrolide antibiotic; fluoroquinolone antibiotic; monobactam; aminoglycoside antibiotic; carbapenem; cephalosporin; cephamycin; penam; tetracycline antibiotic; peptide antibiotic; acridine dye; aminocoumarin antibiotic; diaminopyrimidine antibiotic; sulfonamide antibiotic; phenicol antibiotic; penem; disinfecting agents and intercalating dyes	antibiotic efflux	resistance-nodulation-cell division (RND) antibiotic efflux pump
M926	241	XDRP(CRPA)	Perfect	OprM	100	macrolide antibiotic; fluoroquinolone antibiotic; monobactam; aminoglycoside antibiotic; carbapenem; cephalosporin; cephamycin; penam; tetracycline antibiotic; peptide antibiotic; acridine dye; aminocoumarin antibiotic; diaminopyrimidine antibiotic; sulfonamide antibiotic; phenicol antibiotic; penem; disinfecting agents and intercalating dyes	antibiotic efflux	resistance-nodulation-cell division (RND) antibiotic efflux pump
J300	241	XDRP(CRPA)	Perfect	OprN	100	fluoroquinolone antibiotic; diaminopyrimidine antibiotic; phenicol antibiotic	antibiotic efflux	resistance-nodulation-cell division (RND) antibiotic efflux pump
M926	241	XDRP(CRPA)	Perfect	OprN	100	fluoroquinolone antibiotic; diaminopyrimidine antibiotic; phenicol antibiotic	antibiotic efflux	resistance-nodulation-cell division (RND) antibiotic efflux pump
J300	241	XDRP(CRPA)	Strict	OXA-846	99.24	carbapenem; cephalosporin; penam	antibiotic inactivation	OXA beta-lactamase
M926	241	XDRP(CRPA)	Strict	OXA-846	99.24	carbapenem; cephalosporin; penam	antibiotic inactivation	OXA beta-lactamase
J300	241	XDRP(CRPA)	Perfect	ParR	100	macrolide antibiotic; fluoroquinolone antibiotic; monobactam; aminoglycoside antibiotic; carbapenem; cephalosporin; cephamycin; penam; tetracycline antibiotic; acridine dye; phenicol antibiotic; penem; disinfecting agents and intercalating dyes	antibiotic efflux; reduced permeability to antibiotic	resistance-nodulation-cell division (RND) antibiotic efflux pump; Outer Membrane Porin (Opr)
M926	241	XDRP(CRPA)	Perfect	ParR	100	macrolide antibiotic; fluoroquinolone antibiotic; monobactam; aminoglycoside antibiotic; carbapenem; cephalosporin; cephamycin; penam; tetracycline antibiotic; acridine dye; phenicol antibiotic; penem; disinfecting agents and intercalating dyes	antibiotic efflux; reduced permeability to antibiotic	resistance-nodulation-cell division (RND) antibiotic efflux pump; Outer Membrane Porin (Opr)
J300	241	XDRP(CRPA)	Strict	ParS	99.77	macrolide antibiotic; fluoroquinolone antibiotic; monobactam; aminoglycoside antibiotic; carbapenem; cephalosporin; cephamycin; penam; tetracycline antibiotic; acridine dye; phenicol antibiotic; penem; disinfecting agents and intercalating dyes	antibiotic efflux; reduced permeability to antibiotic	resistance-nodulation-cell division (RND) antibiotic efflux pump; Outer Membrane Porin (Opr)
M926	241	XDRP(CRPA)	Strict	ParS	99.77	macrolide antibiotic; fluoroquinolone antibiotic; monobactam; aminoglycoside antibiotic; carbapenem; cephalosporin; cephamycin; penam; tetracycline antibiotic; acridine dye; phenicol antibiotic; penem; disinfecting agents and intercalating dyes	antibiotic efflux; reduced permeability to antibiotic	resistance-nodulation-cell division (RND) antibiotic efflux pump; Outer Membrane Porin (Opr)
J300	241	XDRP(CRPA)	Perfect	PDC-5	100	monobactam; carbapenem; cephalosporin; cephamycin; penam	antibiotic inactivation	PDC beta-lactamase
M926	241	XDRP(CRPA)	Perfect	PDC-5	100	monobactam; carbapenem; cephalosporin; cephamycin; penam	antibiotic inactivation	PDC beta-lactamase
J300	241	XDRP(CRPA)	Strict	PmpM	99.79	fluoroquinolone antibiotic; aminoglycoside antibiotic; benzalkonium chloride	antibiotic efflux	multidrug and toxic compound extrusion (MATE) transporter
M926	241	XDRP(CRPA)	Strict	PmpM	99.79	fluoroquinolone antibiotic; aminoglycoside antibiotic; benzalkonium chloride	antibiotic efflux	multidrug and toxic compound extrusion (MATE) transporter
J300	241	XDRP(CRPA)	Strict	Pseudomonas aeruginosa catB7	98.58	phenicol antibiotic	antibiotic inactivation	chloramphenicol acetyltransferase (CAT)
M926	241	XDRP(CRPA)	Strict	Pseudomonas aeruginosa catB7	98.58	phenicol antibiotic	antibiotic inactivation	chloramphenicol acetyltransferase (CAT)
J300	241	XDRP(CRPA)	Perfect	Pseudomonas aeruginosa CpxR	100	macrolide antibiotic; fluoroquinolone antibiotic; monobactam; aminoglycoside antibiotic; carbapenem; cephalosporin; cephamycin; penam; tetracycline antibiotic; peptide antibiotic; aminocoumarin antibiotic; diaminopyrimidine antibiotic; sulfonamide antibiotic; phenicol antibiotic; penem	antibiotic efflux	resistance-nodulation-cell division (RND) antibiotic efflux pump
M926	241	XDRP(CRPA)	Perfect	Pseudomonas aeruginosa CpxR	100	macrolide antibiotic; fluoroquinolone antibiotic; monobactam; aminoglycoside antibiotic; carbapenem; cephalosporin; cephamycin; penam; tetracycline antibiotic; peptide antibiotic; aminocoumarin antibiotic; diaminopyrimidine antibiotic; sulfonamide antibiotic; phenicol antibiotic; penem	antibiotic efflux	resistance-nodulation-cell division (RND) antibiotic efflux pump
J300	241	XDRP(CRPA)	Perfect	Pseudomonas aeruginosa emrE	100	aminoglycoside antibiotic	antibiotic efflux	small multidrug resistance (SMR) antibiotic efflux pump
M926	241	XDRP(CRPA)	Perfect	Pseudomonas aeruginosa emrE	100	aminoglycoside antibiotic	antibiotic efflux	small multidrug resistance (SMR) antibiotic efflux pump
J300	241	XDRP(CRPA)	Perfect	Pseudomonas aeruginosa soxR	100	fluoroquinolone antibiotic; cephalosporin; glycylcycline; penam; tetracycline antibiotic; acridine dye; rifamycin antibiotic; phenicol antibiotic; triclosan; disinfecting agents and intercalating dyes	antibiotic target alteration; antibiotic efflux	ATP-binding cassette (ABC) antibiotic efflux pump; major facilitator superfamily (MFS) antibiotic efflux pump; resistance-nodulation-cell division (RND) antibiotic efflux pump
M926	241	XDRP(CRPA)	Perfect	Pseudomonas aeruginosa soxR	100	fluoroquinolone antibiotic; cephalosporin; glycylcycline; penam; tetracycline antibiotic; acridine dye; rifamycin antibiotic; phenicol antibiotic; triclosan; disinfecting agents and intercalating dyes	antibiotic target alteration; antibiotic efflux	ATP-binding cassette (ABC) antibiotic efflux pump; major facilitator superfamily (MFS) antibiotic efflux pump; resistance-nodulation-cell division (RND) antibiotic efflux pump
J300	241	XDRP(CRPA)	Perfect	rsmA	100	fluoroquinolone antibiotic; diaminopyrimidine antibiotic; phenicol antibiotic	antibiotic efflux	resistance-nodulation-cell division (RND) antibiotic efflux pump
M926	241	XDRP(CRPA)	Perfect	rsmA	100	fluoroquinolone antibiotic; diaminopyrimidine antibiotic; phenicol antibiotic	antibiotic efflux	resistance-nodulation-cell division (RND) antibiotic efflux pump
M926	241	XDRP(CRPA)	Strict	sul1	100	sulfonamide antibiotic	antibiotic target replacement	sulfonamide resistant sul
M926	241	XDRP(CRPA)	Strict	tet(D)	52.89	tetracycline antibiotic	antibiotic efflux	major facilitator superfamily (MFS) antibiotic efflux pump
J300	241	XDRP(CRPA)	Strict	TriA	99.73	triclosan	antibiotic efflux	resistance-nodulation-cell division (RND) antibiotic efflux pump
M926	241	XDRP(CRPA)	Strict	TriA	99.73	triclosan	antibiotic efflux	resistance-nodulation-cell division (RND) antibiotic efflux pump
J300	241	XDRP(CRPA)	Strict	TriB	99.44	triclosan	antibiotic efflux	resistance-nodulation-cell division (RND) antibiotic efflux pump
M926	241	XDRP(CRPA)	Strict	TriB	99.44	triclosan	antibiotic efflux	resistance-nodulation-cell division (RND) antibiotic efflux pump
J300	241	XDRP(CRPA)	Perfect	TriC	100	triclosan	antibiotic efflux	resistance-nodulation-cell division (RND) antibiotic efflux pump
M926	241	XDRP(CRPA)	Perfect	TriC	100	triclosan	antibiotic efflux	resistance-nodulation-cell division (RND) antibiotic efflux pump
J300	241	XDRP(CRPA)	Strict	Type A NfxB	98.4	macrolide antibiotic; fluoroquinolone antibiotic; cephalosporin; penam; tetracycline antibiotic; aminocoumarin antibiotic; diaminopyrimidine antibiotic; phenicol antibiotic	antibiotic efflux	resistance-nodulation-cell division (RND) antibiotic efflux pump
M926	241	XDRP(CRPA)	Strict	Type A NfxB	100	macrolide antibiotic; fluoroquinolone antibiotic; cephalosporin; penam; tetracycline antibiotic; aminocoumarin antibiotic; diaminopyrimidine antibiotic; phenicol antibiotic	antibiotic efflux	resistance-nodulation-cell division (RND) antibiotic efflux pump
J300	241	XDRP(CRPA)	Perfect	YajC	100	fluoroquinolone antibiotic; cephalosporin; glycylcycline; penam; tetracycline antibiotic; rifamycin antibiotic; phenicol antibiotic; triclosan	antibiotic efflux	resistance-nodulation-cell division (RND) antibiotic efflux pump
M926	241	XDRP(CRPA)	Perfect	YajC	100	fluoroquinolone antibiotic; cephalosporin; glycylcycline; penam; tetracycline antibiotic; rifamycin antibiotic; phenicol antibiotic; triclosan	antibiotic efflux	resistance-nodulation-cell division (RND) antibiotic efflux pump
19C24	244	MDRP(CRPA)	Perfect	cprR	100	peptide antibiotic	antibiotic target alteration; antibiotic efflux	pmr phosphoethanolamine transferase
19C37	244	MDRP(CRPA)	Perfect	cprR	100	peptide antibiotic	antibiotic target alteration; antibiotic efflux	pmr phosphoethanolamine transferase
19C69	244	XDRP(CRPA)	Perfect	cprR	100	peptide antibiotic	antibiotic target alteration; antibiotic efflux	pmr phosphoethanolamine transferase
K806	244	MDRP(CRPA)	Perfect	cprR	100	peptide antibiotic	antibiotic target alteration; antibiotic efflux	pmr phosphoethanolamine transferase
L968	244	MDRP(CRPA)	Perfect	cprR	100	peptide antibiotic	antibiotic target alteration; antibiotic efflux	pmr phosphoethanolamine transferase
M659	244	MDRP(CRPA)	Perfect	cprR	100	peptide antibiotic	antibiotic target alteration; antibiotic efflux	pmr phosphoethanolamine transferase
R557	244	MDRP(CRPA)	Perfect	cprR	100	peptide antibiotic	antibiotic target alteration; antibiotic efflux	pmr phosphoethanolamine transferase
18C57	244	MDRP(CRPA)	Perfect	cprS	100	peptide antibiotic	antibiotic target alteration; antibiotic efflux	pmr phosphoethanolamine transferase
19C07	244	MDRP	Perfect	cprS	100	peptide antibiotic	antibiotic target alteration; antibiotic efflux	pmr phosphoethanolamine transferase
19C24	244	MDRP(CRPA)	Perfect	cprS	100	peptide antibiotic	antibiotic target alteration; antibiotic efflux	pmr phosphoethanolamine transferase
19C37	244	MDRP(CRPA)	Perfect	cprS	100	peptide antibiotic	antibiotic target alteration; antibiotic efflux	pmr phosphoethanolamine transferase
19C69	244	XDRP(CRPA)	Perfect	cprS	100	peptide antibiotic	antibiotic target alteration; antibiotic efflux	pmr phosphoethanolamine transferase
K806	244	MDRP(CRPA)	Perfect	cprS	100	peptide antibiotic	antibiotic target alteration; antibiotic efflux	pmr phosphoethanolamine transferase
L968	244	MDRP(CRPA)	Perfect	cprS	100	peptide antibiotic	antibiotic target alteration; antibiotic efflux	pmr phosphoethanolamine transferase
M659	244	MDRP(CRPA)	Perfect	cprS	100	peptide antibiotic	antibiotic target alteration; antibiotic efflux	pmr phosphoethanolamine transferase
R557	244	MDRP(CRPA)	Perfect	cprS	100	peptide antibiotic	antibiotic target alteration; antibiotic efflux	pmr phosphoethanolamine transferase
18C51	253	XDRP(CRPA)	Strict	arnA	99.55	peptide antibiotic	antibiotic target alteration	pmr phosphoethanolamine transferase
18C52	253	XDRP	Strict	arnA	99.55	peptide antibiotic	antibiotic target alteration	pmr phosphoethanolamine transferase
19C39	253	MDRP(CRPA)	Strict	arnA	99.55	peptide antibiotic	antibiotic target alteration	pmr phosphoethanolamine transferase
19C57	253	XDRP(CRPA)	Strict	arnA	99.55	peptide antibiotic	antibiotic target alteration	pmr phosphoethanolamine transferase
20C49	253	MDRP(CRPA)	Strict	arnA	99.55	peptide antibiotic	antibiotic target alteration	pmr phosphoethanolamine transferase
18C51	253	XDRP(CRPA)	Strict	basS	99.16	peptide antibiotic	antibiotic target alteration; antibiotic efflux	pmr phosphoethanolamine transferase
18C52	253	XDRP	Strict	basS	99.16	peptide antibiotic	antibiotic target alteration; antibiotic efflux	pmr phosphoethanolamine transferase
19C39	253	MDRP(CRPA)	Strict	basS	99.16	peptide antibiotic	antibiotic target alteration; antibiotic efflux	pmr phosphoethanolamine transferase
19C57	253	XDRP(CRPA)	Strict	basS	98.95	peptide antibiotic	antibiotic target alteration; antibiotic efflux	pmr phosphoethanolamine transferase
20C49	253	MDRP(CRPA)	Strict	basS	99.16	peptide antibiotic	antibiotic target alteration; antibiotic efflux	pmr phosphoethanolamine transferase
18C51	253	XDRP(CRPA)	Perfect	cprR	100	peptide antibiotic	antibiotic target alteration; antibiotic efflux	pmr phosphoethanolamine transferase
18C52	253	XDRP	Perfect	cprR	100	peptide antibiotic	antibiotic target alteration; antibiotic efflux	pmr phosphoethanolamine transferase
19C39	253	MDRP(CRPA)	Perfect	cprR	100	peptide antibiotic	antibiotic target alteration; antibiotic efflux	pmr phosphoethanolamine transferase
19C57	253	XDRP(CRPA)	Perfect	cprR	100	peptide antibiotic	antibiotic target alteration; antibiotic efflux	pmr phosphoethanolamine transferase
20C49	253	MDRP(CRPA)	Perfect	cprR	100	peptide antibiotic	antibiotic target alteration; antibiotic efflux	pmr phosphoethanolamine transferase
18C51	253	XDRP(CRPA)	Strict	cprS	99.07	peptide antibiotic	antibiotic target alteration; antibiotic efflux	pmr phosphoethanolamine transferase
18C52	253	XDRP	Strict	cprS	99.07	peptide antibiotic	antibiotic target alteration; antibiotic efflux	pmr phosphoethanolamine transferase
19C39	253	MDRP(CRPA)	Strict	cprS	99.07	peptide antibiotic	antibiotic target alteration; antibiotic efflux	pmr phosphoethanolamine transferase
19C57	253	XDRP(CRPA)	Strict	cprS	99.07	peptide antibiotic	antibiotic target alteration; antibiotic efflux	pmr phosphoethanolamine transferase
20C49	253	MDRP(CRPA)	Strict	cprS	99.07	peptide antibiotic	antibiotic target alteration; antibiotic efflux	pmr phosphoethanolamine transferase
20C20	260	MDRP(CRPA)	Strict	arnA	99.4	peptide antibiotic	antibiotic target alteration	pmr phosphoethanolamine transferase
M816	260	MDRP(CRPA)	Strict	arnA	99.4	peptide antibiotic	antibiotic target alteration	pmr phosphoethanolamine transferase
20C20	260	MDRP(CRPA)	Strict	basR	99.55	peptide antibiotic	antibiotic target alteration; antibiotic efflux	pmr phosphoethanolamine transferase
M816	260	MDRP(CRPA)	Strict	basR	99.55	peptide antibiotic	antibiotic target alteration; antibiotic efflux	pmr phosphoethanolamine transferase
20C20	260	MDRP(CRPA)	Perfect	basS	100	peptide antibiotic	antibiotic target alteration; antibiotic efflux	pmr phosphoethanolamine transferase
M816	260	MDRP(CRPA)	Perfect	basS	100	peptide antibiotic	antibiotic target alteration; antibiotic efflux	pmr phosphoethanolamine transferase
20C20	260	MDRP(CRPA)	Perfect	cprR	100	peptide antibiotic	antibiotic target alteration; antibiotic efflux	pmr phosphoethanolamine transferase
M816	260	MDRP(CRPA)	Perfect	cprR	100	peptide antibiotic	antibiotic target alteration; antibiotic efflux	pmr phosphoethanolamine transferase
20C20	260	MDRP(CRPA)	Perfect	cprS	100	peptide antibiotic	antibiotic target alteration; antibiotic efflux	pmr phosphoethanolamine transferase
M816	260	MDRP(CRPA)	Perfect	cprS	100	peptide antibiotic	antibiotic target alteration; antibiotic efflux	pmr phosphoethanolamine transferase
18C43	274	MDRP(CRPA)	Strict	arnA	99.7	peptide antibiotic	antibiotic target alteration	pmr phosphoethanolamine transferase
18C48	274	MDRP(CRPA)	Strict	arnA	99.7	peptide antibiotic	antibiotic target alteration	pmr phosphoethanolamine transferase
19C14	274	Non-MDRP(CRPA)	Strict	arnA	99.7	peptide antibiotic	antibiotic target alteration	pmr phosphoethanolamine transferase
19C53	274	MDRP	Strict	arnA	99.7	peptide antibiotic	antibiotic target alteration	pmr phosphoethanolamine transferase
L852	274	MDRP(CRPA)	Strict	arnA	99.7	peptide antibiotic	antibiotic target alteration	pmr phosphoethanolamine transferase
18C43	274	MDRP(CRPA)	Strict	basR	99.55	peptide antibiotic	antibiotic target alteration; antibiotic efflux	pmr phosphoethanolamine transferase
18C48	274	MDRP(CRPA)	Strict	basR	99.55	peptide antibiotic	antibiotic target alteration; antibiotic efflux	pmr phosphoethanolamine transferase
19C14	274	Non-MDRP(CRPA)	Strict	basR	99.55	peptide antibiotic	antibiotic target alteration; antibiotic efflux	pmr phosphoethanolamine transferase
19C53	274	MDRP	Strict	basR	99.55	peptide antibiotic	antibiotic target alteration; antibiotic efflux	pmr phosphoethanolamine transferase
L852	274	MDRP(CRPA)	Strict	basR	99.55	peptide antibiotic	antibiotic target alteration; antibiotic efflux	pmr phosphoethanolamine transferase
18C43	274	MDRP(CRPA)	Perfect	basS	100	peptide antibiotic	antibiotic target alteration; antibiotic efflux	pmr phosphoethanolamine transferase
18C48	274	MDRP(CRPA)	Perfect	basS	100	peptide antibiotic	antibiotic target alteration; antibiotic efflux	pmr phosphoethanolamine transferase
19C14	274	Non-MDRP(CRPA)	Perfect	basS	100	peptide antibiotic	antibiotic target alteration; antibiotic efflux	pmr phosphoethanolamine transferase
19C53	274	MDRP	Perfect	basS	100	peptide antibiotic	antibiotic target alteration; antibiotic efflux	pmr phosphoethanolamine transferase
L852	274	MDRP(CRPA)	Perfect	basS	100	peptide antibiotic	antibiotic target alteration; antibiotic efflux	pmr phosphoethanolamine transferase
18C43	274	MDRP(CRPA)	Perfect	cprR	100	peptide antibiotic	antibiotic target alteration; antibiotic efflux	pmr phosphoethanolamine transferase
18C48	274	MDRP(CRPA)	Perfect	cprR	100	peptide antibiotic	antibiotic target alteration; antibiotic efflux	pmr phosphoethanolamine transferase
19C14	274	Non-MDRP(CRPA)	Perfect	cprR	100	peptide antibiotic	antibiotic target alteration; antibiotic efflux	pmr phosphoethanolamine transferase
19C53	274	MDRP	Perfect	cprR	100	peptide antibiotic	antibiotic target alteration; antibiotic efflux	pmr phosphoethanolamine transferase
L852	274	MDRP(CRPA)	Perfect	cprR	100	peptide antibiotic	antibiotic target alteration; antibiotic efflux	pmr phosphoethanolamine transferase
18C43	274	MDRP(CRPA)	Perfect	cprS	100	peptide antibiotic	antibiotic target alteration; antibiotic efflux	pmr phosphoethanolamine transferase
18C48	274	MDRP(CRPA)	Perfect	cprS	100	peptide antibiotic	antibiotic target alteration; antibiotic efflux	pmr phosphoethanolamine transferase
19C14	274	Non-MDRP(CRPA)	Perfect	cprS	100	peptide antibiotic	antibiotic target alteration; antibiotic efflux	pmr phosphoethanolamine transferase
19C53	274	MDRP	Perfect	cprS	100	peptide antibiotic	antibiotic target alteration; antibiotic efflux	pmr phosphoethanolamine transferase
L852	274	MDRP(CRPA)	Perfect	cprS	100	peptide antibiotic	antibiotic target alteration; antibiotic efflux	pmr phosphoethanolamine transferase
19C13	277	XDRP(CRPA)	Strict	arnA	99.7	peptide antibiotic	antibiotic target alteration	pmr phosphoethanolamine transferase
19C25	277	MDRP	Strict	arnA	99.7	peptide antibiotic	antibiotic target alteration	pmr phosphoethanolamine transferase
P44	277	Non-MDRP	Strict	arnA	99.7	peptide antibiotic	antibiotic target alteration	pmr phosphoethanolamine transferase
R532	277	MDRP(CRPA)	Strict	arnA	99.7	peptide antibiotic	antibiotic target alteration	pmr phosphoethanolamine transferase
19C13	277	XDRP(CRPA)	Strict	basR	99.55	peptide antibiotic	antibiotic target alteration; antibiotic efflux	pmr phosphoethanolamine transferase
19C25	277	MDRP	Strict	basR	99.55	peptide antibiotic	antibiotic target alteration; antibiotic efflux	pmr phosphoethanolamine transferase
P44	277	Non-MDRP	Strict	basR	99.55	peptide antibiotic	antibiotic target alteration; antibiotic efflux	pmr phosphoethanolamine transferase
R532	277	MDRP(CRPA)	Strict	basR	99.55	peptide antibiotic	antibiotic target alteration; antibiotic efflux	pmr phosphoethanolamine transferase
19C13	277	XDRP(CRPA)	Strict	basS	99.37	peptide antibiotic	antibiotic target alteration; antibiotic efflux	pmr phosphoethanolamine transferase
19C25	277	MDRP	Strict	basS	99.37	peptide antibiotic	antibiotic target alteration; antibiotic efflux	pmr phosphoethanolamine transferase
P44	277	Non-MDRP	Strict	basS	99.37	peptide antibiotic	antibiotic target alteration; antibiotic efflux	pmr phosphoethanolamine transferase
R532	277	MDRP(CRPA)	Perfect	basS	100	peptide antibiotic	antibiotic target alteration; antibiotic efflux	pmr phosphoethanolamine transferase
19C13	277	XDRP(CRPA)	Perfect	cprR	100	peptide antibiotic	antibiotic target alteration; antibiotic efflux	pmr phosphoethanolamine transferase
19C25	277	MDRP	Perfect	cprR	100	peptide antibiotic	antibiotic target alteration; antibiotic efflux	pmr phosphoethanolamine transferase
P44	277	Non-MDRP	Perfect	cprR	100	peptide antibiotic	antibiotic target alteration; antibiotic efflux	pmr phosphoethanolamine transferase
R532	277	MDRP(CRPA)	Perfect	cprR	100	peptide antibiotic	antibiotic target alteration; antibiotic efflux	pmr phosphoethanolamine transferase
19C13	277	XDRP(CRPA)	Perfect	cprS	100	peptide antibiotic	antibiotic target alteration; antibiotic efflux	pmr phosphoethanolamine transferase
19C25	277	MDRP	Perfect	cprS	100	peptide antibiotic	antibiotic target alteration; antibiotic efflux	pmr phosphoethanolamine transferase
P44	277	Non-MDRP	Perfect	cprS	100	peptide antibiotic	antibiotic target alteration; antibiotic efflux	pmr phosphoethanolamine transferase
R532	277	MDRP(CRPA)	Perfect	cprS	100	peptide antibiotic	antibiotic target alteration; antibiotic efflux	pmr phosphoethanolamine transferase
L177	298	XDRP(CRPA)	Strict	arnA	99.55	peptide antibiotic	antibiotic target alteration	pmr phosphoethanolamine transferase
L177	298	XDRP(CRPA)	Strict	basR	99.55	peptide antibiotic	antibiotic target alteration; antibiotic efflux	pmr phosphoethanolamine transferase
L177	298	XDRP(CRPA)	Perfect	basS	100	peptide antibiotic	antibiotic target alteration; antibiotic efflux	pmr phosphoethanolamine transferase
L177	298	XDRP(CRPA)	Perfect	cprR	100	peptide antibiotic	antibiotic target alteration; antibiotic efflux	pmr phosphoethanolamine transferase
L177	298	XDRP(CRPA)	Perfect	cprS	100	peptide antibiotic	antibiotic target alteration; antibiotic efflux	pmr phosphoethanolamine transferase
19C03	348	MDRP(CRPA)	Strict	arnA	99.7	peptide antibiotic	antibiotic target alteration	pmr phosphoethanolamine transferase
19C03	348	MDRP(CRPA)	Strict	basR	99.55	peptide antibiotic	antibiotic target alteration; antibiotic efflux	pmr phosphoethanolamine transferase
19C03	348	MDRP(CRPA)	Perfect	basS	100	peptide antibiotic	antibiotic target alteration; antibiotic efflux	pmr phosphoethanolamine transferase
19C03	348	MDRP(CRPA)	Perfect	cprR	100	peptide antibiotic	antibiotic target alteration; antibiotic efflux	pmr phosphoethanolamine transferase
19C03	348	MDRP(CRPA)	Perfect	cprS	100	peptide antibiotic	antibiotic target alteration; antibiotic efflux	pmr phosphoethanolamine transferase
19C54	357	MDRP(CRPA)	Strict	arnA	99.4	peptide antibiotic	antibiotic target alteration	pmr phosphoethanolamine transferase
19C67	357	XDRP(CRPA)	Strict	arnA	99.4	peptide antibiotic	antibiotic target alteration	pmr phosphoethanolamine transferase
L487	357	MDRP(CRPA)	Strict	arnA	99.4	peptide antibiotic	antibiotic target alteration	pmr phosphoethanolamine transferase
M19	357	MDRP(CRPA)	Strict	arnA	99.4	peptide antibiotic	antibiotic target alteration	pmr phosphoethanolamine transferase
R366	357	Non-MDRP(CRPA)	Strict	arnA	99.4	peptide antibiotic	antibiotic target alteration	pmr phosphoethanolamine transferase
19C54	357	MDRP(CRPA)	Strict	basS	99.16	peptide antibiotic	antibiotic target alteration; antibiotic efflux	pmr phosphoethanolamine transferase
19C67	357	XDRP(CRPA)	Strict	basS	99.16	peptide antibiotic	antibiotic target alteration; antibiotic efflux	pmr phosphoethanolamine transferase
L487	357	MDRP(CRPA)	Strict	basS	99.16	peptide antibiotic	antibiotic target alteration; antibiotic efflux	pmr phosphoethanolamine transferase
M19	357	MDRP(CRPA)	Strict	basS	99.16	peptide antibiotic	antibiotic target alteration; antibiotic efflux	pmr phosphoethanolamine transferase
R366	357	Non-MDRP(CRPA)	Strict	basS	99.16	peptide antibiotic	antibiotic target alteration; antibiotic efflux	pmr phosphoethanolamine transferase
19C54	357	MDRP(CRPA)	Perfect	cprR	100	peptide antibiotic	antibiotic target alteration; antibiotic efflux	pmr phosphoethanolamine transferase
19C67	357	XDRP(CRPA)	Perfect	cprR	100	peptide antibiotic	antibiotic target alteration; antibiotic efflux	pmr phosphoethanolamine transferase
L487	357	MDRP(CRPA)	Perfect	cprR	100	peptide antibiotic	antibiotic target alteration; antibiotic efflux	pmr phosphoethanolamine transferase
M19	357	MDRP(CRPA)	Perfect	cprR	100	peptide antibiotic	antibiotic target alteration; antibiotic efflux	pmr phosphoethanolamine transferase
R366	357	Non-MDRP(CRPA)	Perfect	cprR	100	peptide antibiotic	antibiotic target alteration; antibiotic efflux	pmr phosphoethanolamine transferase
19C54	357	MDRP(CRPA)	Strict	cprS	99.54	peptide antibiotic	antibiotic target alteration; antibiotic efflux	pmr phosphoethanolamine transferase
19C67	357	XDRP(CRPA)	Strict	cprS	99.77	peptide antibiotic	antibiotic target alteration; antibiotic efflux	pmr phosphoethanolamine transferase
L487	357	MDRP(CRPA)	Strict	cprS	99.77	peptide antibiotic	antibiotic target alteration; antibiotic efflux	pmr phosphoethanolamine transferase
M19	357	MDRP(CRPA)	Strict	cprS	99.77	peptide antibiotic	antibiotic target alteration; antibiotic efflux	pmr phosphoethanolamine transferase
R366	357	Non-MDRP(CRPA)	Strict	cprS	99.77	peptide antibiotic	antibiotic target alteration; antibiotic efflux	pmr phosphoethanolamine transferase
M972	395	Non-MDRP(CRPA)	Strict	arnA	99.4	peptide antibiotic	antibiotic target alteration	pmr phosphoethanolamine transferase
M972	395	Non-MDRP(CRPA)	Strict	basR	99.55	peptide antibiotic	antibiotic target alteration; antibiotic efflux	pmr phosphoethanolamine transferase
M972	395	Non-MDRP(CRPA)	Perfect	basS	100	peptide antibiotic	antibiotic target alteration; antibiotic efflux	pmr phosphoethanolamine transferase
M972	395	Non-MDRP(CRPA)	Perfect	cprR	100	peptide antibiotic	antibiotic target alteration; antibiotic efflux	pmr phosphoethanolamine transferase
M972	395	Non-MDRP(CRPA)	Perfect	cprS	100	peptide antibiotic	antibiotic target alteration; antibiotic efflux	pmr phosphoethanolamine transferase
18C35	446	XDRP(CRPA)	Strict	arnA	99.55	peptide antibiotic	antibiotic target alteration	pmr phosphoethanolamine transferase
18C35	446	XDRP(CRPA)	Strict	basR	99.55	peptide antibiotic	antibiotic target alteration; antibiotic efflux	pmr phosphoethanolamine transferase
18C35	446	XDRP(CRPA)	Perfect	basS	100	peptide antibiotic	antibiotic target alteration; antibiotic efflux	pmr phosphoethanolamine transferase
18C35	446	XDRP(CRPA)	Perfect	cprR	100	peptide antibiotic	antibiotic target alteration; antibiotic efflux	pmr phosphoethanolamine transferase
18C35	446	XDRP(CRPA)	Perfect	cprS	100	peptide antibiotic	antibiotic target alteration; antibiotic efflux	pmr phosphoethanolamine transferase
K326_1	463	XDRP(CRPA)	Strict	arnA	99.7	peptide antibiotic	antibiotic target alteration	pmr phosphoethanolamine transferase
K326_1	463	XDRP(CRPA)	Strict	basR	99.55	peptide antibiotic	antibiotic target alteration; antibiotic efflux	pmr phosphoethanolamine transferase
K326_1	463	XDRP(CRPA)	Strict	basS	99.79	peptide antibiotic	antibiotic target alteration; antibiotic efflux	pmr phosphoethanolamine transferase
K326_1	463	XDRP(CRPA)	Perfect	cprR	100	peptide antibiotic	antibiotic target alteration; antibiotic efflux	pmr phosphoethanolamine transferase
K326_1	463	XDRP(CRPA)	Perfect	cprS	100	peptide antibiotic	antibiotic target alteration; antibiotic efflux	pmr phosphoethanolamine transferase
18C42	532	MDRP(CRPA)	Strict	arnA	98.94	peptide antibiotic	antibiotic target alteration	pmr phosphoethanolamine transferase
18C47	532	XDRP(CRPA)	Strict	arnA	98.94	peptide antibiotic	antibiotic target alteration	pmr phosphoethanolamine transferase
N538	532	Non-MDRP(CRPA)	Strict	arnA	98.94	peptide antibiotic	antibiotic target alteration	pmr phosphoethanolamine transferase
18C42	532	MDRP(CRPA)	Strict	basS	99.16	peptide antibiotic	antibiotic target alteration; antibiotic efflux	pmr phosphoethanolamine transferase
18C47	532	XDRP(CRPA)	Strict	basS	99.16	peptide antibiotic	antibiotic target alteration; antibiotic efflux	pmr phosphoethanolamine transferase
N538	532	Non-MDRP(CRPA)	Strict	basS	99.16	peptide antibiotic	antibiotic target alteration; antibiotic efflux	pmr phosphoethanolamine transferase
18C42	532	MDRP(CRPA)	Perfect	cprR	100	peptide antibiotic	antibiotic target alteration; antibiotic efflux	pmr phosphoethanolamine transferase
18C47	532	XDRP(CRPA)	Perfect	cprR	100	peptide antibiotic	antibiotic target alteration; antibiotic efflux	pmr phosphoethanolamine transferase
N538	532	Non-MDRP(CRPA)	Perfect	cprR	100	peptide antibiotic	antibiotic target alteration; antibiotic efflux	pmr phosphoethanolamine transferase
18C42	532	MDRP(CRPA)	Strict	cprS	99.54	peptide antibiotic	antibiotic target alteration; antibiotic efflux	pmr phosphoethanolamine transferase
18C47	532	XDRP(CRPA)	Strict	cprS	99.54	peptide antibiotic	antibiotic target alteration; antibiotic efflux	pmr phosphoethanolamine transferase
N538	532	Non-MDRP(CRPA)	Strict	cprS	99.54	peptide antibiotic	antibiotic target alteration; antibiotic efflux	pmr phosphoethanolamine transferase
N534	699	Non-MDRP(CRPA)	Perfect	arnA	100	peptide antibiotic	antibiotic target alteration	pmr phosphoethanolamine transferase
N534	699	Non-MDRP(CRPA)	Strict	basS	99.79	peptide antibiotic	antibiotic target alteration; antibiotic efflux	pmr phosphoethanolamine transferase
N534	699	Non-MDRP(CRPA)	Perfect	cprR	100	peptide antibiotic	antibiotic target alteration; antibiotic efflux	pmr phosphoethanolamine transferase
N534	699	Non-MDRP(CRPA)	Perfect	cprS	100	peptide antibiotic	antibiotic target alteration; antibiotic efflux	pmr phosphoethanolamine transferase
K534_1	773	XDRP(CRPA)	Strict	arnA	99.09	peptide antibiotic	antibiotic target alteration	pmr phosphoethanolamine transferase
K961	773	XDRP(CRPA)	Strict	arnA	99.09	peptide antibiotic	antibiotic target alteration	pmr phosphoethanolamine transferase
L293	773	Non-MDRP(CRPA)	Strict	arnA	99.09	peptide antibiotic	antibiotic target alteration	pmr phosphoethanolamine transferase
M423	773	MDRP(CRPA)	Strict	arnA	99.09	peptide antibiotic	antibiotic target alteration	pmr phosphoethanolamine transferase
K534_1	773	XDRP(CRPA)	Strict	basS	99.16	peptide antibiotic	antibiotic target alteration; antibiotic efflux	pmr phosphoethanolamine transferase
K961	773	XDRP(CRPA)	Strict	basS	99.16	peptide antibiotic	antibiotic target alteration; antibiotic efflux	pmr phosphoethanolamine transferase
L293	773	Non-MDRP(CRPA)	Strict	basS	99.16	peptide antibiotic	antibiotic target alteration; antibiotic efflux	pmr phosphoethanolamine transferase
M423	773	MDRP(CRPA)	Strict	basS	99.16	peptide antibiotic	antibiotic target alteration; antibiotic efflux	pmr phosphoethanolamine transferase
K534_1	773	XDRP(CRPA)	Perfect	cprR	100	peptide antibiotic	antibiotic target alteration; antibiotic efflux	pmr phosphoethanolamine transferase
K961	773	XDRP(CRPA)	Perfect	cprR	100	peptide antibiotic	antibiotic target alteration; antibiotic efflux	pmr phosphoethanolamine transferase
L293	773	Non-MDRP(CRPA)	Perfect	cprR	100	peptide antibiotic	antibiotic target alteration; antibiotic efflux	pmr phosphoethanolamine transferase
M423	773	MDRP(CRPA)	Perfect	cprR	100	peptide antibiotic	antibiotic target alteration; antibiotic efflux	pmr phosphoethanolamine transferase
K534_1	773	XDRP(CRPA)	Strict	cprS	99.54	peptide antibiotic	antibiotic target alteration; antibiotic efflux	pmr phosphoethanolamine transferase
K961	773	XDRP(CRPA)	Strict	cprS	99.54	peptide antibiotic	antibiotic target alteration; antibiotic efflux	pmr phosphoethanolamine transferase
L293	773	Non-MDRP(CRPA)	Strict	cprS	99.54	peptide antibiotic	antibiotic target alteration; antibiotic efflux	pmr phosphoethanolamine transferase
M423	773	MDRP(CRPA)	Strict	cprS	99.54	peptide antibiotic	antibiotic target alteration; antibiotic efflux	pmr phosphoethanolamine transferase
19C67	357	XDRP(CRPA)	Strict	CARB-3	99.67	penam	antibiotic inactivation	CARB beta-lactamase
K326_1	463	XDRP(CRPA)	Perfect	KPC-2	100	monobactam; carbapenem; cephalosporin; penam	antibiotic inactivation	KPC beta-lactamase
20C01	108	XDRP(CRPA)	Perfect	PDC-5	100	monobactam; carbapenem; cephalosporin; cephamycin; penam	antibiotic inactivation	PDC beta-lactamase
Q287_1	111	MDRP(CRPA)	Perfect	PDC-3	100	monobactam; carbapenem; cephalosporin; cephamycin; penam	antibiotic inactivation	PDC beta-lactamase
M659	244	MDRP(CRPA)	Perfect	PDC-5	100	monobactam; carbapenem; cephalosporin; cephamycin; penam	antibiotic inactivation	PDC beta-lactamase
R557	244	MDRP(CRPA)	Perfect	PDC-5	100	monobactam; carbapenem; cephalosporin; cephamycin; penam	antibiotic inactivation	PDC beta-lactamase
20C20	260	MDRP(CRPA)	Perfect	PDC-3	100	monobactam; carbapenem; cephalosporin; cephamycin; penam	antibiotic inactivation	PDC beta-lactamase
M816	260	MDRP(CRPA)	Perfect	PDC-3	100	monobactam; carbapenem; cephalosporin; cephamycin; penam	antibiotic inactivation	PDC beta-lactamase
19C13	277	XDRP(CRPA)	Perfect	PDC-5	100	monobactam; carbapenem; cephalosporin; cephamycin; penam	antibiotic inactivation	PDC beta-lactamase
19C25	277	MDRP	Perfect	PDC-5	100	monobactam; carbapenem; cephalosporin; cephamycin; penam	antibiotic inactivation	PDC beta-lactamase
P44	277	Non-MDRP	Perfect	PDC-5	100	monobactam; carbapenem; cephalosporin; cephamycin; penam	antibiotic inactivation	PDC beta-lactamase
R532	277	MDRP(CRPA)	Perfect	PDC-5	100	monobactam; carbapenem; cephalosporin; cephamycin; penam	antibiotic inactivation	PDC beta-lactamase
19C03	348	MDRP(CRPA)	Perfect	PDC-5	100	monobactam; carbapenem; cephalosporin; cephamycin; penam	antibiotic inactivation	PDC beta-lactamase
19C20	111	MDRP(CRPA)	Perfect	PDC-1	100	monobactam; carbapenem; cephalosporin	antibiotic inactivation	PDC beta-lactamase
20C32	179	XDRP(CRPA)	Perfect	PDC-8	100	monobactam; carbapenem; cephalosporin	antibiotic inactivation	PDC beta-lactamase
J727	235	XDRP(CRPA)	Strict	PDC-104	99.75	monobactam; carbapenem; cephalosporin	antibiotic inactivation	PDC beta-lactamase
L749	235	XDRP(CRPA)	Strict	PDC-104	99.75	monobactam; carbapenem; cephalosporin	antibiotic inactivation	PDC beta-lactamase
Q10	235	XDRP(CRPA)	Strict	PDC-104	99.75	monobactam; carbapenem; cephalosporin	antibiotic inactivation	PDC beta-lactamase
18C57	244	MDRP(CRPA)	Perfect	PDC-1	100	monobactam; carbapenem; cephalosporin	antibiotic inactivation	PDC beta-lactamase
19C07	244	MDRP	Perfect	PDC-1	100	monobactam; carbapenem; cephalosporin	antibiotic inactivation	PDC beta-lactamase
19C24	244	MDRP(CRPA)	Perfect	PDC-1	100	monobactam; carbapenem; cephalosporin	antibiotic inactivation	PDC beta-lactamase
19C37	244	MDRP(CRPA)	Perfect	PDC-1	100	monobactam; carbapenem; cephalosporin	antibiotic inactivation	PDC beta-lactamase
19C69	244	XDRP(CRPA)	Perfect	PDC-1	100	monobactam; carbapenem; cephalosporin	antibiotic inactivation	PDC beta-lactamase
K806	244	MDRP(CRPA)	Perfect	PDC-1	100	monobactam; carbapenem; cephalosporin	antibiotic inactivation	PDC beta-lactamase
L968	244	MDRP(CRPA)	Perfect	PDC-1	100	monobactam; carbapenem; cephalosporin	antibiotic inactivation	PDC beta-lactamase
18C51	253	XDRP(CRPA)	Strict	PDC-68	99.5	monobactam; carbapenem; cephalosporin	antibiotic inactivation	PDC beta-lactamase
18C52	253	XDRP	Strict	PDC-68	99.5	monobactam; carbapenem; cephalosporin	antibiotic inactivation	PDC beta-lactamase
19C39	253	MDRP(CRPA)	Strict	PDC-68	99.5	monobactam; carbapenem; cephalosporin	antibiotic inactivation	PDC beta-lactamase
19C57	253	XDRP(CRPA)	Strict	PDC-68	99.5	monobactam; carbapenem; cephalosporin	antibiotic inactivation	PDC beta-lactamase
20C49	253	MDRP(CRPA)	Strict	PDC-68	99.5	monobactam; carbapenem; cephalosporin	antibiotic inactivation	PDC beta-lactamase
18C43	274	MDRP(CRPA)	Strict	PDC-69	99.75	monobactam; carbapenem; cephalosporin	antibiotic inactivation	PDC beta-lactamase
18C48	274	MDRP(CRPA)	Strict	PDC-69	99.75	monobactam; carbapenem; cephalosporin	antibiotic inactivation	PDC beta-lactamase
19C14	274	Non-MDRP(CRPA)	Strict	PDC-69	99.75	monobactam; carbapenem; cephalosporin	antibiotic inactivation	PDC beta-lactamase
19C53	274	MDRP	Strict	PDC-69	99.75	monobactam; carbapenem; cephalosporin	antibiotic inactivation	PDC beta-lactamase
L852	274	MDRP(CRPA)	Strict	PDC-69	99.75	monobactam; carbapenem; cephalosporin	antibiotic inactivation	PDC beta-lactamase
L177	298	XDRP(CRPA)	Strict	PDC-19a	99.75	monobactam; carbapenem; cephalosporin	antibiotic inactivation	PDC beta-lactamase
19C54	357	MDRP(CRPA)	Perfect	PDC-11	100	monobactam; carbapenem; cephalosporin	antibiotic inactivation	PDC beta-lactamase
19C67	357	XDRP(CRPA)	Perfect	PDC-11	100	monobactam; carbapenem; cephalosporin	antibiotic inactivation	PDC beta-lactamase
L487	357	MDRP(CRPA)	Perfect	PDC-11	100	monobactam; carbapenem; cephalosporin	antibiotic inactivation	PDC beta-lactamase
M19	357	MDRP(CRPA)	Perfect	PDC-11	100	monobactam; carbapenem; cephalosporin	antibiotic inactivation	PDC beta-lactamase
R366	357	Non-MDRP(CRPA)	Perfect	PDC-11	100	monobactam; carbapenem; cephalosporin	antibiotic inactivation	PDC beta-lactamase
M972	395	Non-MDRP(CRPA)	Perfect	PDC-8	100	monobactam; carbapenem; cephalosporin	antibiotic inactivation	PDC beta-lactamase
18C35	446	XDRP(CRPA)	Strict	PDC-19a	99.75	monobactam; carbapenem; cephalosporin	antibiotic inactivation	PDC beta-lactamase
K326_1	463	XDRP(CRPA)	Perfect	PDC-8	100	monobactam; carbapenem; cephalosporin	antibiotic inactivation	PDC beta-lactamase
18C42	532	MDRP(CRPA)	Perfect	PDC-59	100	monobactam; carbapenem; cephalosporin	antibiotic inactivation	PDC beta-lactamase
18C47	532	XDRP(CRPA)	Perfect	PDC-59	100	monobactam; carbapenem; cephalosporin	antibiotic inactivation	PDC beta-lactamase
N538	532	Non-MDRP(CRPA)	Perfect	PDC-59	100	monobactam; carbapenem; cephalosporin	antibiotic inactivation	PDC beta-lactamase
N534	699	Non-MDRP(CRPA)	Perfect	PDC-1	100	monobactam; carbapenem; cephalosporin	antibiotic inactivation	PDC beta-lactamase
K534_1	773	XDRP(CRPA)	Strict	PDC-19a	99.75	monobactam; carbapenem; cephalosporin	antibiotic inactivation	PDC beta-lactamase
K961	773	XDRP(CRPA)	Strict	PDC-19a	99.75	monobactam; carbapenem; cephalosporin	antibiotic inactivation	PDC beta-lactamase
L293	773	Non-MDRP(CRPA)	Strict	PDC-19a	99.75	monobactam; carbapenem; cephalosporin	antibiotic inactivation	PDC beta-lactamase
M423	773	MDRP(CRPA)	Strict	PDC-19a	99.75	monobactam; carbapenem; cephalosporin	antibiotic inactivation	PDC beta-lactamase
20C01	108	XDRP(CRPA)	Strict	MexJ	99.73	macrolide antibiotic; tetracycline antibiotic; triclosan	antibiotic efflux	resistance-nodulation-cell division (RND) antibiotic efflux pump
20C01	108	XDRP(CRPA)	Strict	MexK	99.8	macrolide antibiotic; tetracycline antibiotic; triclosan	antibiotic efflux	resistance-nodulation-cell division (RND) antibiotic efflux pump
20C01	108	XDRP(CRPA)	Perfect	MexL	100	macrolide antibiotic; tetracycline antibiotic; triclosan	antibiotic efflux	resistance-nodulation-cell division (RND) antibiotic efflux pump
19C20	111	MDRP(CRPA)	Strict	MexJ	99.73	macrolide antibiotic; tetracycline antibiotic; triclosan	antibiotic efflux	resistance-nodulation-cell division (RND) antibiotic efflux pump
Q287_1	111	MDRP(CRPA)	Strict	MexJ	99.73	macrolide antibiotic; tetracycline antibiotic; triclosan	antibiotic efflux	resistance-nodulation-cell division (RND) antibiotic efflux pump
19C20	111	MDRP(CRPA)	Strict	MexK	99.8	macrolide antibiotic; tetracycline antibiotic; triclosan	antibiotic efflux	resistance-nodulation-cell division (RND) antibiotic efflux pump
Q287_1	111	MDRP(CRPA)	Strict	MexK	99.8	macrolide antibiotic; tetracycline antibiotic; triclosan	antibiotic efflux	resistance-nodulation-cell division (RND) antibiotic efflux pump
19C20	111	MDRP(CRPA)	Perfect	MexL	100	macrolide antibiotic; tetracycline antibiotic; triclosan	antibiotic efflux	resistance-nodulation-cell division (RND) antibiotic efflux pump
20C32	179	XDRP(CRPA)	Perfect	MexJ	100	macrolide antibiotic; tetracycline antibiotic; triclosan	antibiotic efflux	resistance-nodulation-cell division (RND) antibiotic efflux pump
20C32	179	XDRP(CRPA)	Strict	MexK	99.8	macrolide antibiotic; tetracycline antibiotic; triclosan	antibiotic efflux	resistance-nodulation-cell division (RND) antibiotic efflux pump
20C32	179	XDRP(CRPA)	Perfect	MexL	100	macrolide antibiotic; tetracycline antibiotic; triclosan	antibiotic efflux	resistance-nodulation-cell division (RND) antibiotic efflux pump
J727	235	XDRP(CRPA)	Strict	MexJ	99.73	macrolide antibiotic; tetracycline antibiotic; triclosan	antibiotic efflux	resistance-nodulation-cell division (RND) antibiotic efflux pump
L749	235	XDRP(CRPA)	Strict	MexJ	99.73	macrolide antibiotic; tetracycline antibiotic; triclosan	antibiotic efflux	resistance-nodulation-cell division (RND) antibiotic efflux pump
Q10	235	XDRP(CRPA)	Strict	MexJ	99.73	macrolide antibiotic; tetracycline antibiotic; triclosan	antibiotic efflux	resistance-nodulation-cell division (RND) antibiotic efflux pump
J727	235	XDRP(CRPA)	Perfect	MexK	100	macrolide antibiotic; tetracycline antibiotic; triclosan	antibiotic efflux	resistance-nodulation-cell division (RND) antibiotic efflux pump
L749	235	XDRP(CRPA)	Perfect	MexK	100	macrolide antibiotic; tetracycline antibiotic; triclosan	antibiotic efflux	resistance-nodulation-cell division (RND) antibiotic efflux pump
Q10	235	XDRP(CRPA)	Perfect	MexK	100	macrolide antibiotic; tetracycline antibiotic; triclosan	antibiotic efflux	resistance-nodulation-cell division (RND) antibiotic efflux pump
J727	235	XDRP(CRPA)	Perfect	MexL	100	macrolide antibiotic; tetracycline antibiotic; triclosan	antibiotic efflux	resistance-nodulation-cell division (RND) antibiotic efflux pump
L749	235	XDRP(CRPA)	Perfect	MexL	100	macrolide antibiotic; tetracycline antibiotic; triclosan	antibiotic efflux	resistance-nodulation-cell division (RND) antibiotic efflux pump
Q10	235	XDRP(CRPA)	Perfect	MexL	100	macrolide antibiotic; tetracycline antibiotic; triclosan	antibiotic efflux	resistance-nodulation-cell division (RND) antibiotic efflux pump
18C57	244	MDRP(CRPA)	Perfect	MexJ	100	macrolide antibiotic; tetracycline antibiotic; triclosan	antibiotic efflux	resistance-nodulation-cell division (RND) antibiotic efflux pump
19C07	244	MDRP	Perfect	MexJ	100	macrolide antibiotic; tetracycline antibiotic; triclosan	antibiotic efflux	resistance-nodulation-cell division (RND) antibiotic efflux pump
19C24	244	MDRP(CRPA)	Strict	MexJ	99.73	macrolide antibiotic; tetracycline antibiotic; triclosan	antibiotic efflux	resistance-nodulation-cell division (RND) antibiotic efflux pump
19C37	244	MDRP(CRPA)	Strict	MexJ	99.73	macrolide antibiotic; tetracycline antibiotic; triclosan	antibiotic efflux	resistance-nodulation-cell division (RND) antibiotic efflux pump
19C69	244	XDRP(CRPA)	Perfect	MexJ	100	macrolide antibiotic; tetracycline antibiotic; triclosan	antibiotic efflux	resistance-nodulation-cell division (RND) antibiotic efflux pump
K806	244	MDRP(CRPA)	Perfect	MexJ	100	macrolide antibiotic; tetracycline antibiotic; triclosan	antibiotic efflux	resistance-nodulation-cell division (RND) antibiotic efflux pump
L968	244	MDRP(CRPA)	Perfect	MexJ	100	macrolide antibiotic; tetracycline antibiotic; triclosan	antibiotic efflux	resistance-nodulation-cell division (RND) antibiotic efflux pump
M659	244	MDRP(CRPA)	Strict	MexJ	99.73	macrolide antibiotic; tetracycline antibiotic; triclosan	antibiotic efflux	resistance-nodulation-cell division (RND) antibiotic efflux pump
R557	244	MDRP(CRPA)	Strict	MexJ	99.73	macrolide antibiotic; tetracycline antibiotic; triclosan	antibiotic efflux	resistance-nodulation-cell division (RND) antibiotic efflux pump
18C57	244	MDRP(CRPA)	Perfect	MexK	100	macrolide antibiotic; tetracycline antibiotic; triclosan	antibiotic efflux	resistance-nodulation-cell division (RND) antibiotic efflux pump
19C07	244	MDRP	Perfect	MexK	100	macrolide antibiotic; tetracycline antibiotic; triclosan	antibiotic efflux	resistance-nodulation-cell division (RND) antibiotic efflux pump
19C24	244	MDRP(CRPA)	Perfect	MexK	100	macrolide antibiotic; tetracycline antibiotic; triclosan	antibiotic efflux	resistance-nodulation-cell division (RND) antibiotic efflux pump
19C37	244	MDRP(CRPA)	Perfect	MexK	100	macrolide antibiotic; tetracycline antibiotic; triclosan	antibiotic efflux	resistance-nodulation-cell division (RND) antibiotic efflux pump
19C69	244	XDRP(CRPA)	Perfect	MexK	100	macrolide antibiotic; tetracycline antibiotic; triclosan	antibiotic efflux	resistance-nodulation-cell division (RND) antibiotic efflux pump
K806	244	MDRP(CRPA)	Perfect	MexK	100	macrolide antibiotic; tetracycline antibiotic; triclosan	antibiotic efflux	resistance-nodulation-cell division (RND) antibiotic efflux pump
L968	244	MDRP(CRPA)	Perfect	MexK	100	macrolide antibiotic; tetracycline antibiotic; triclosan	antibiotic efflux	resistance-nodulation-cell division (RND) antibiotic efflux pump
M659	244	MDRP(CRPA)	Perfect	MexK	100	macrolide antibiotic; tetracycline antibiotic; triclosan	antibiotic efflux	resistance-nodulation-cell division (RND) antibiotic efflux pump
R557	244	MDRP(CRPA)	Perfect	MexK	100	macrolide antibiotic; tetracycline antibiotic; triclosan	antibiotic efflux	resistance-nodulation-cell division (RND) antibiotic efflux pump
18C57	244	MDRP(CRPA)	Perfect	MexL	100	macrolide antibiotic; tetracycline antibiotic; triclosan	antibiotic efflux	resistance-nodulation-cell division (RND) antibiotic efflux pump
19C07	244	MDRP	Perfect	MexL	100	macrolide antibiotic; tetracycline antibiotic; triclosan	antibiotic efflux	resistance-nodulation-cell division (RND) antibiotic efflux pump
19C24	244	MDRP(CRPA)	Strict	MexL	99.06	macrolide antibiotic; tetracycline antibiotic; triclosan	antibiotic efflux	resistance-nodulation-cell division (RND) antibiotic efflux pump
19C37	244	MDRP(CRPA)	Strict	MexL	99.06	macrolide antibiotic; tetracycline antibiotic; triclosan	antibiotic efflux	resistance-nodulation-cell division (RND) antibiotic efflux pump
19C69	244	XDRP(CRPA)	Perfect	MexL	100	macrolide antibiotic; tetracycline antibiotic; triclosan	antibiotic efflux	resistance-nodulation-cell division (RND) antibiotic efflux pump
K806	244	MDRP(CRPA)	Perfect	MexL	100	macrolide antibiotic; tetracycline antibiotic; triclosan	antibiotic efflux	resistance-nodulation-cell division (RND) antibiotic efflux pump
L968	244	MDRP(CRPA)	Perfect	MexL	100	macrolide antibiotic; tetracycline antibiotic; triclosan	antibiotic efflux	resistance-nodulation-cell division (RND) antibiotic efflux pump
M659	244	MDRP(CRPA)	Strict	MexL	99.06	macrolide antibiotic; tetracycline antibiotic; triclosan	antibiotic efflux	resistance-nodulation-cell division (RND) antibiotic efflux pump
R557	244	MDRP(CRPA)	Strict	MexL	99.06	macrolide antibiotic; tetracycline antibiotic; triclosan	antibiotic efflux	resistance-nodulation-cell division (RND) antibiotic efflux pump
18C51	253	XDRP(CRPA)	Strict	MexJ	99.46	macrolide antibiotic; tetracycline antibiotic; triclosan	antibiotic efflux	resistance-nodulation-cell division (RND) antibiotic efflux pump
18C52	253	XDRP	Strict	MexJ	99.46	macrolide antibiotic; tetracycline antibiotic; triclosan	antibiotic efflux	resistance-nodulation-cell division (RND) antibiotic efflux pump
19C39	253	MDRP(CRPA)	Strict	MexJ	99.46	macrolide antibiotic; tetracycline antibiotic; triclosan	antibiotic efflux	resistance-nodulation-cell division (RND) antibiotic efflux pump
19C57	253	XDRP(CRPA)	Strict	MexJ	99.46	macrolide antibiotic; tetracycline antibiotic; triclosan	antibiotic efflux	resistance-nodulation-cell division (RND) antibiotic efflux pump
20C49	253	MDRP(CRPA)	Strict	MexJ	99.46	macrolide antibiotic; tetracycline antibiotic; triclosan	antibiotic efflux	resistance-nodulation-cell division (RND) antibiotic efflux pump
18C51	253	XDRP(CRPA)	Strict	MexK	99.8	macrolide antibiotic; tetracycline antibiotic; triclosan	antibiotic efflux	resistance-nodulation-cell division (RND) antibiotic efflux pump
18C52	253	XDRP	Strict	MexK	99.8	macrolide antibiotic; tetracycline antibiotic; triclosan	antibiotic efflux	resistance-nodulation-cell division (RND) antibiotic efflux pump
19C39	253	MDRP(CRPA)	Strict	MexK	99.8	macrolide antibiotic; tetracycline antibiotic; triclosan	antibiotic efflux	resistance-nodulation-cell division (RND) antibiotic efflux pump
19C57	253	XDRP(CRPA)	Strict	MexK	99.8	macrolide antibiotic; tetracycline antibiotic; triclosan	antibiotic efflux	resistance-nodulation-cell division (RND) antibiotic efflux pump
20C49	253	MDRP(CRPA)	Strict	MexK	99.8	macrolide antibiotic; tetracycline antibiotic; triclosan	antibiotic efflux	resistance-nodulation-cell division (RND) antibiotic efflux pump
18C51	253	XDRP(CRPA)	Strict	MexL	99.53	macrolide antibiotic; tetracycline antibiotic; triclosan	antibiotic efflux	resistance-nodulation-cell division (RND) antibiotic efflux pump
18C52	253	XDRP	Strict	MexL	99.53	macrolide antibiotic; tetracycline antibiotic; triclosan	antibiotic efflux	resistance-nodulation-cell division (RND) antibiotic efflux pump
19C39	253	MDRP(CRPA)	Strict	MexL	99.53	macrolide antibiotic; tetracycline antibiotic; triclosan	antibiotic efflux	resistance-nodulation-cell division (RND) antibiotic efflux pump
19C57	253	XDRP(CRPA)	Strict	MexL	99.53	macrolide antibiotic; tetracycline antibiotic; triclosan	antibiotic efflux	resistance-nodulation-cell division (RND) antibiotic efflux pump
20C49	253	MDRP(CRPA)	Strict	MexL	99.53	macrolide antibiotic; tetracycline antibiotic; triclosan	antibiotic efflux	resistance-nodulation-cell division (RND) antibiotic efflux pump
20C20	260	MDRP(CRPA)	Strict	MexJ	99.73	macrolide antibiotic; tetracycline antibiotic; triclosan	antibiotic efflux	resistance-nodulation-cell division (RND) antibiotic efflux pump
M816	260	MDRP(CRPA)	Strict	MexJ	99.73	macrolide antibiotic; tetracycline antibiotic; triclosan	antibiotic efflux	resistance-nodulation-cell division (RND) antibiotic efflux pump
20C20	260	MDRP(CRPA)	Strict	MexK	99.9	macrolide antibiotic; tetracycline antibiotic; triclosan	antibiotic efflux	resistance-nodulation-cell division (RND) antibiotic efflux pump
M816	260	MDRP(CRPA)	Strict	MexK	99.9	macrolide antibiotic; tetracycline antibiotic; triclosan	antibiotic efflux	resistance-nodulation-cell division (RND) antibiotic efflux pump
20C20	260	MDRP(CRPA)	Perfect	MexL	100	macrolide antibiotic; tetracycline antibiotic; triclosan	antibiotic efflux	resistance-nodulation-cell division (RND) antibiotic efflux pump
M816	260	MDRP(CRPA)	Perfect	MexL	100	macrolide antibiotic; tetracycline antibiotic; triclosan	antibiotic efflux	resistance-nodulation-cell division (RND) antibiotic efflux pump
18C43	274	MDRP(CRPA)	Perfect	MexJ	100	macrolide antibiotic; tetracycline antibiotic; triclosan	antibiotic efflux	resistance-nodulation-cell division (RND) antibiotic efflux pump
18C48	274	MDRP(CRPA)	Perfect	MexJ	100	macrolide antibiotic; tetracycline antibiotic; triclosan	antibiotic efflux	resistance-nodulation-cell division (RND) antibiotic efflux pump
19C14	274	Non-MDRP(CRPA)	Perfect	MexJ	100	macrolide antibiotic; tetracycline antibiotic; triclosan	antibiotic efflux	resistance-nodulation-cell division (RND) antibiotic efflux pump
19C53	274	MDRP	Perfect	MexJ	100	macrolide antibiotic; tetracycline antibiotic; triclosan	antibiotic efflux	resistance-nodulation-cell division (RND) antibiotic efflux pump
L852	274	MDRP(CRPA)	Perfect	MexJ	100	macrolide antibiotic; tetracycline antibiotic; triclosan	antibiotic efflux	resistance-nodulation-cell division (RND) antibiotic efflux pump
18C43	274	MDRP(CRPA)	Strict	MexK	99.9	macrolide antibiotic; tetracycline antibiotic; triclosan	antibiotic efflux	resistance-nodulation-cell division (RND) antibiotic efflux pump
18C48	274	MDRP(CRPA)	Strict	MexK	99.9	macrolide antibiotic; tetracycline antibiotic; triclosan	antibiotic efflux	resistance-nodulation-cell division (RND) antibiotic efflux pump
19C14	274	Non-MDRP(CRPA)	Strict	MexK	99.9	macrolide antibiotic; tetracycline antibiotic; triclosan	antibiotic efflux	resistance-nodulation-cell division (RND) antibiotic efflux pump
19C53	274	MDRP	Strict	MexK	99.9	macrolide antibiotic; tetracycline antibiotic; triclosan	antibiotic efflux	resistance-nodulation-cell division (RND) antibiotic efflux pump
L852	274	MDRP(CRPA)	Strict	MexK	99.9	macrolide antibiotic; tetracycline antibiotic; triclosan	antibiotic efflux	resistance-nodulation-cell division (RND) antibiotic efflux pump
18C43	274	MDRP(CRPA)	Perfect	MexL	100	macrolide antibiotic; tetracycline antibiotic; triclosan	antibiotic efflux	resistance-nodulation-cell division (RND) antibiotic efflux pump
18C48	274	MDRP(CRPA)	Perfect	MexL	100	macrolide antibiotic; tetracycline antibiotic; triclosan	antibiotic efflux	resistance-nodulation-cell division (RND) antibiotic efflux pump
19C14	274	Non-MDRP(CRPA)	Perfect	MexL	100	macrolide antibiotic; tetracycline antibiotic; triclosan	antibiotic efflux	resistance-nodulation-cell division (RND) antibiotic efflux pump
19C53	274	MDRP	Perfect	MexL	100	macrolide antibiotic; tetracycline antibiotic; triclosan	antibiotic efflux	resistance-nodulation-cell division (RND) antibiotic efflux pump
L852	274	MDRP(CRPA)	Perfect	MexL	100	macrolide antibiotic; tetracycline antibiotic; triclosan	antibiotic efflux	resistance-nodulation-cell division (RND) antibiotic efflux pump
19C13	277	XDRP(CRPA)	Strict	MexJ	99.73	macrolide antibiotic; tetracycline antibiotic; triclosan	antibiotic efflux	resistance-nodulation-cell division (RND) antibiotic efflux pump
19C25	277	MDRP	Strict	MexJ	99.73	macrolide antibiotic; tetracycline antibiotic; triclosan	antibiotic efflux	resistance-nodulation-cell division (RND) antibiotic efflux pump
P44	277	Non-MDRP	Strict	MexJ	99.73	macrolide antibiotic; tetracycline antibiotic; triclosan	antibiotic efflux	resistance-nodulation-cell division (RND) antibiotic efflux pump
R532	277	MDRP(CRPA)	Strict	MexJ	99.73	macrolide antibiotic; tetracycline antibiotic; triclosan	antibiotic efflux	resistance-nodulation-cell division (RND) antibiotic efflux pump
19C13	277	XDRP(CRPA)	Perfect	MexK	100	macrolide antibiotic; tetracycline antibiotic; triclosan	antibiotic efflux	resistance-nodulation-cell division (RND) antibiotic efflux pump
19C25	277	MDRP	Perfect	MexK	100	macrolide antibiotic; tetracycline antibiotic; triclosan	antibiotic efflux	resistance-nodulation-cell division (RND) antibiotic efflux pump
P44	277	Non-MDRP	Perfect	MexK	100	macrolide antibiotic; tetracycline antibiotic; triclosan	antibiotic efflux	resistance-nodulation-cell division (RND) antibiotic efflux pump
R532	277	MDRP(CRPA)	Perfect	MexK	100	macrolide antibiotic; tetracycline antibiotic; triclosan	antibiotic efflux	resistance-nodulation-cell division (RND) antibiotic efflux pump
19C13	277	XDRP(CRPA)	Perfect	MexL	100	macrolide antibiotic; tetracycline antibiotic; triclosan	antibiotic efflux	resistance-nodulation-cell division (RND) antibiotic efflux pump
19C25	277	MDRP	Perfect	MexL	100	macrolide antibiotic; tetracycline antibiotic; triclosan	antibiotic efflux	resistance-nodulation-cell division (RND) antibiotic efflux pump
P44	277	Non-MDRP	Perfect	MexL	100	macrolide antibiotic; tetracycline antibiotic; triclosan	antibiotic efflux	resistance-nodulation-cell division (RND) antibiotic efflux pump
R532	277	MDRP(CRPA)	Perfect	MexL	100	macrolide antibiotic; tetracycline antibiotic; triclosan	antibiotic efflux	resistance-nodulation-cell division (RND) antibiotic efflux pump
L177	298	XDRP(CRPA)	Strict	MexJ	99.46	macrolide antibiotic; tetracycline antibiotic; triclosan	antibiotic efflux	resistance-nodulation-cell division (RND) antibiotic efflux pump
L177	298	XDRP(CRPA)	Strict	MexK	99.8	macrolide antibiotic; tetracycline antibiotic; triclosan	antibiotic efflux	resistance-nodulation-cell division (RND) antibiotic efflux pump
L177	298	XDRP(CRPA)	Strict	MexL	99.53	macrolide antibiotic; tetracycline antibiotic; triclosan	antibiotic efflux	resistance-nodulation-cell division (RND) antibiotic efflux pump
19C03	348	MDRP(CRPA)	Perfect	MexJ	100	macrolide antibiotic; tetracycline antibiotic; triclosan	antibiotic efflux	resistance-nodulation-cell division (RND) antibiotic efflux pump
19C03	348	MDRP(CRPA)	Strict	MexK	99.8	macrolide antibiotic; tetracycline antibiotic; triclosan	antibiotic efflux	resistance-nodulation-cell division (RND) antibiotic efflux pump
19C03	348	MDRP(CRPA)	Strict	MexL	99.53	macrolide antibiotic; tetracycline antibiotic; triclosan	antibiotic efflux	resistance-nodulation-cell division (RND) antibiotic efflux pump
19C54	357	MDRP(CRPA)	Strict	MexJ	99.46	macrolide antibiotic; tetracycline antibiotic; triclosan	antibiotic efflux	resistance-nodulation-cell division (RND) antibiotic efflux pump
19C67	357	XDRP(CRPA)	Strict	MexJ	99.46	macrolide antibiotic; tetracycline antibiotic; triclosan	antibiotic efflux	resistance-nodulation-cell division (RND) antibiotic efflux pump
L487	357	MDRP(CRPA)	Strict	MexJ	99.46	macrolide antibiotic; tetracycline antibiotic; triclosan	antibiotic efflux	resistance-nodulation-cell division (RND) antibiotic efflux pump
M19	357	MDRP(CRPA)	Strict	MexJ	99.46	macrolide antibiotic; tetracycline antibiotic; triclosan	antibiotic efflux	resistance-nodulation-cell division (RND) antibiotic efflux pump
R366	357	Non-MDRP(CRPA)	Strict	MexJ	99.46	macrolide antibiotic; tetracycline antibiotic; triclosan	antibiotic efflux	resistance-nodulation-cell division (RND) antibiotic efflux pump
19C54	357	MDRP(CRPA)	Strict	MexK	99.9	macrolide antibiotic; tetracycline antibiotic; triclosan	antibiotic efflux	resistance-nodulation-cell division (RND) antibiotic efflux pump
19C67	357	XDRP(CRPA)	Strict	MexK	99.9	macrolide antibiotic; tetracycline antibiotic; triclosan	antibiotic efflux	resistance-nodulation-cell division (RND) antibiotic efflux pump
L487	357	MDRP(CRPA)	Strict	MexK	99.9	macrolide antibiotic; tetracycline antibiotic; triclosan	antibiotic efflux	resistance-nodulation-cell division (RND) antibiotic efflux pump
M19	357	MDRP(CRPA)	Strict	MexK	99.9	macrolide antibiotic; tetracycline antibiotic; triclosan	antibiotic efflux	resistance-nodulation-cell division (RND) antibiotic efflux pump
R366	357	Non-MDRP(CRPA)	Strict	MexK	99.9	macrolide antibiotic; tetracycline antibiotic; triclosan	antibiotic efflux	resistance-nodulation-cell division (RND) antibiotic efflux pump
19C54	357	MDRP(CRPA)	Strict	MexL	99.53	macrolide antibiotic; tetracycline antibiotic; triclosan	antibiotic efflux	resistance-nodulation-cell division (RND) antibiotic efflux pump
19C67	357	XDRP(CRPA)	Strict	MexL	99.53	macrolide antibiotic; tetracycline antibiotic; triclosan	antibiotic efflux	resistance-nodulation-cell division (RND) antibiotic efflux pump
L487	357	MDRP(CRPA)	Strict	MexL	99.53	macrolide antibiotic; tetracycline antibiotic; triclosan	antibiotic efflux	resistance-nodulation-cell division (RND) antibiotic efflux pump
M19	357	MDRP(CRPA)	Strict	MexL	99.53	macrolide antibiotic; tetracycline antibiotic; triclosan	antibiotic efflux	resistance-nodulation-cell division (RND) antibiotic efflux pump
R366	357	Non-MDRP(CRPA)	Strict	MexL	99.53	macrolide antibiotic; tetracycline antibiotic; triclosan	antibiotic efflux	resistance-nodulation-cell division (RND) antibiotic efflux pump
M972	395	Non-MDRP(CRPA)	Perfect	MexJ	100	macrolide antibiotic; tetracycline antibiotic; triclosan	antibiotic efflux	resistance-nodulation-cell division (RND) antibiotic efflux pump
M972	395	Non-MDRP(CRPA)	Perfect	MexK	100	macrolide antibiotic; tetracycline antibiotic; triclosan	antibiotic efflux	resistance-nodulation-cell division (RND) antibiotic efflux pump
M972	395	Non-MDRP(CRPA)	Perfect	MexL	100	macrolide antibiotic; tetracycline antibiotic; triclosan	antibiotic efflux	resistance-nodulation-cell division (RND) antibiotic efflux pump
18C35	446	XDRP(CRPA)	Strict	MexJ	99.46	macrolide antibiotic; tetracycline antibiotic; triclosan	antibiotic efflux	resistance-nodulation-cell division (RND) antibiotic efflux pump
18C35	446	XDRP(CRPA)	Strict	MexK	99.8	macrolide antibiotic; tetracycline antibiotic; triclosan	antibiotic efflux	resistance-nodulation-cell division (RND) antibiotic efflux pump
18C35	446	XDRP(CRPA)	Strict	MexL	99.53	macrolide antibiotic; tetracycline antibiotic; triclosan	antibiotic efflux	resistance-nodulation-cell division (RND) antibiotic efflux pump
K326_1	463	XDRP(CRPA)	Strict	MexJ	99.73	macrolide antibiotic; tetracycline antibiotic; triclosan	antibiotic efflux	resistance-nodulation-cell division (RND) antibiotic efflux pump
K326_1	463	XDRP(CRPA)	Strict	MexK	99.8	macrolide antibiotic; tetracycline antibiotic; triclosan	antibiotic efflux	resistance-nodulation-cell division (RND) antibiotic efflux pump
K326_1	463	XDRP(CRPA)	Strict	MexL	99.53	macrolide antibiotic; tetracycline antibiotic; triclosan	antibiotic efflux	resistance-nodulation-cell division (RND) antibiotic efflux pump
18C42	532	MDRP(CRPA)	Strict	MexJ	99.46	macrolide antibiotic; tetracycline antibiotic; triclosan	antibiotic efflux	resistance-nodulation-cell division (RND) antibiotic efflux pump
18C47	532	XDRP(CRPA)	Strict	MexJ	99.46	macrolide antibiotic; tetracycline antibiotic; triclosan	antibiotic efflux	resistance-nodulation-cell division (RND) antibiotic efflux pump
N538	532	Non-MDRP(CRPA)	Strict	MexJ	99.46	macrolide antibiotic; tetracycline antibiotic; triclosan	antibiotic efflux	resistance-nodulation-cell division (RND) antibiotic efflux pump
18C42	532	MDRP(CRPA)	Strict	MexK	99.61	macrolide antibiotic; tetracycline antibiotic; triclosan	antibiotic efflux	resistance-nodulation-cell division (RND) antibiotic efflux pump
18C47	532	XDRP(CRPA)	Strict	MexK	99.51	macrolide antibiotic; tetracycline antibiotic; triclosan	antibiotic efflux	resistance-nodulation-cell division (RND) antibiotic efflux pump
N538	532	Non-MDRP(CRPA)	Strict	MexK	99.61	macrolide antibiotic; tetracycline antibiotic; triclosan	antibiotic efflux	resistance-nodulation-cell division (RND) antibiotic efflux pump
18C42	532	MDRP(CRPA)	Strict	MexL	99.53	macrolide antibiotic; tetracycline antibiotic; triclosan	antibiotic efflux	resistance-nodulation-cell division (RND) antibiotic efflux pump
18C47	532	XDRP(CRPA)	Strict	MexL	99.53	macrolide antibiotic; tetracycline antibiotic; triclosan	antibiotic efflux	resistance-nodulation-cell division (RND) antibiotic efflux pump
N538	532	Non-MDRP(CRPA)	Strict	MexL	99.53	macrolide antibiotic; tetracycline antibiotic; triclosan	antibiotic efflux	resistance-nodulation-cell division (RND) antibiotic efflux pump
N534	699	Non-MDRP(CRPA)	Strict	MexJ	99.18	macrolide antibiotic; tetracycline antibiotic; triclosan	antibiotic efflux	resistance-nodulation-cell division (RND) antibiotic efflux pump
N534	699	Non-MDRP(CRPA)	Strict	MexK	99.9	macrolide antibiotic; tetracycline antibiotic; triclosan	antibiotic efflux	resistance-nodulation-cell division (RND) antibiotic efflux pump
N534	699	Non-MDRP(CRPA)	Strict	MexL	99.53	macrolide antibiotic; tetracycline antibiotic; triclosan	antibiotic efflux	resistance-nodulation-cell division (RND) antibiotic efflux pump
K534_1	773	XDRP(CRPA)	Strict	MexJ	99.46	macrolide antibiotic; tetracycline antibiotic; triclosan	antibiotic efflux	resistance-nodulation-cell division (RND) antibiotic efflux pump
K961	773	XDRP(CRPA)	Strict	MexJ	99.46	macrolide antibiotic; tetracycline antibiotic; triclosan	antibiotic efflux	resistance-nodulation-cell division (RND) antibiotic efflux pump
L293	773	Non-MDRP(CRPA)	Strict	MexJ	99.46	macrolide antibiotic; tetracycline antibiotic; triclosan	antibiotic efflux	resistance-nodulation-cell division (RND) antibiotic efflux pump
M423	773	MDRP(CRPA)	Strict	MexJ	99.46	macrolide antibiotic; tetracycline antibiotic; triclosan	antibiotic efflux	resistance-nodulation-cell division (RND) antibiotic efflux pump
K534_1	773	XDRP(CRPA)	Strict	MexK	99.61	macrolide antibiotic; tetracycline antibiotic; triclosan	antibiotic efflux	resistance-nodulation-cell division (RND) antibiotic efflux pump
K961	773	XDRP(CRPA)	Strict	MexK	99.61	macrolide antibiotic; tetracycline antibiotic; triclosan	antibiotic efflux	resistance-nodulation-cell division (RND) antibiotic efflux pump
L293	773	Non-MDRP(CRPA)	Strict	MexK	99.61	macrolide antibiotic; tetracycline antibiotic; triclosan	antibiotic efflux	resistance-nodulation-cell division (RND) antibiotic efflux pump
M423	773	MDRP(CRPA)	Strict	MexK	99.61	macrolide antibiotic; tetracycline antibiotic; triclosan	antibiotic efflux	resistance-nodulation-cell division (RND) antibiotic efflux pump
K534_1	773	XDRP(CRPA)	Strict	MexL	99.53	macrolide antibiotic; tetracycline antibiotic; triclosan	antibiotic efflux	resistance-nodulation-cell division (RND) antibiotic efflux pump
K961	773	XDRP(CRPA)	Strict	MexL	99.53	macrolide antibiotic; tetracycline antibiotic; triclosan	antibiotic efflux	resistance-nodulation-cell division (RND) antibiotic efflux pump
L293	773	Non-MDRP(CRPA)	Strict	MexL	99.53	macrolide antibiotic; tetracycline antibiotic; triclosan	antibiotic efflux	resistance-nodulation-cell division (RND) antibiotic efflux pump
M423	773	MDRP(CRPA)	Strict	MexL	99.53	macrolide antibiotic; tetracycline antibiotic; triclosan	antibiotic efflux	resistance-nodulation-cell division (RND) antibiotic efflux pump
20C01	108	XDRP(CRPA)	Strict	MuxA	99.53	macrolide antibiotic; monobactam; tetracycline antibiotic; aminocoumarin antibiotic	antibiotic efflux	resistance-nodulation-cell division (RND) antibiotic efflux pump
20C01	108	XDRP(CRPA)	Perfect	MuxB	100	macrolide antibiotic; monobactam; tetracycline antibiotic; aminocoumarin antibiotic	antibiotic efflux	resistance-nodulation-cell division (RND) antibiotic efflux pump
20C01	108	XDRP(CRPA)	Strict	MuxC	99.9	macrolide antibiotic; monobactam; tetracycline antibiotic; aminocoumarin antibiotic	antibiotic efflux	resistance-nodulation-cell division (RND) antibiotic efflux pump
20C01	108	XDRP(CRPA)	Strict	OpmB	98.8	macrolide antibiotic; monobactam; tetracycline antibiotic; aminocoumarin antibiotic	antibiotic efflux	resistance-nodulation-cell division (RND) antibiotic efflux pump
19C20	111	MDRP(CRPA)	Strict	MuxA	99.3	macrolide antibiotic; monobactam; tetracycline antibiotic; aminocoumarin antibiotic	antibiotic efflux	resistance-nodulation-cell division (RND) antibiotic efflux pump
Q287_1	111	MDRP(CRPA)	Strict	MuxA	99.3	macrolide antibiotic; monobactam; tetracycline antibiotic; aminocoumarin antibiotic	antibiotic efflux	resistance-nodulation-cell division (RND) antibiotic efflux pump
19C20	111	MDRP(CRPA)	Perfect	MuxB	100	macrolide antibiotic; monobactam; tetracycline antibiotic; aminocoumarin antibiotic	antibiotic efflux	resistance-nodulation-cell division (RND) antibiotic efflux pump
Q287_1	111	MDRP(CRPA)	Perfect	MuxB	100	macrolide antibiotic; monobactam; tetracycline antibiotic; aminocoumarin antibiotic	antibiotic efflux	resistance-nodulation-cell division (RND) antibiotic efflux pump
19C20	111	MDRP(CRPA)	Perfect	MuxC	100	macrolide antibiotic; monobactam; tetracycline antibiotic; aminocoumarin antibiotic	antibiotic efflux	resistance-nodulation-cell division (RND) antibiotic efflux pump
Q287_1	111	MDRP(CRPA)	Perfect	MuxC	100	macrolide antibiotic; monobactam; tetracycline antibiotic; aminocoumarin antibiotic	antibiotic efflux	resistance-nodulation-cell division (RND) antibiotic efflux pump
19C20	111	MDRP(CRPA)	Strict	OpmB	98.8	macrolide antibiotic; monobactam; tetracycline antibiotic; aminocoumarin antibiotic	antibiotic efflux	resistance-nodulation-cell division (RND) antibiotic efflux pump
Q287_1	111	MDRP(CRPA)	Strict	OpmB	98.8	macrolide antibiotic; monobactam; tetracycline antibiotic; aminocoumarin antibiotic	antibiotic efflux	resistance-nodulation-cell division (RND) antibiotic efflux pump
20C32	179	XDRP(CRPA)	Perfect	MuxA	100	macrolide antibiotic; monobactam; tetracycline antibiotic; aminocoumarin antibiotic	antibiotic efflux	resistance-nodulation-cell division (RND) antibiotic efflux pump
20C32	179	XDRP(CRPA)	Perfect	MuxB	100	macrolide antibiotic; monobactam; tetracycline antibiotic; aminocoumarin antibiotic	antibiotic efflux	resistance-nodulation-cell division (RND) antibiotic efflux pump
20C32	179	XDRP(CRPA)	Perfect	MuxC	100	macrolide antibiotic; monobactam; tetracycline antibiotic; aminocoumarin antibiotic	antibiotic efflux	resistance-nodulation-cell division (RND) antibiotic efflux pump
20C32	179	XDRP(CRPA)	Perfect	OpmB	100	macrolide antibiotic; monobactam; tetracycline antibiotic; aminocoumarin antibiotic	antibiotic efflux	resistance-nodulation-cell division (RND) antibiotic efflux pump
J727	235	XDRP(CRPA)	Strict	MuxA	99.53	macrolide antibiotic; monobactam; tetracycline antibiotic; aminocoumarin antibiotic	antibiotic efflux	resistance-nodulation-cell division (RND) antibiotic efflux pump
L749	235	XDRP(CRPA)	Strict	MuxA	99.53	macrolide antibiotic; monobactam; tetracycline antibiotic; aminocoumarin antibiotic	antibiotic efflux	resistance-nodulation-cell division (RND) antibiotic efflux pump
Q10	235	XDRP(CRPA)	Strict	MuxA	99.53	macrolide antibiotic; monobactam; tetracycline antibiotic; aminocoumarin antibiotic	antibiotic efflux	resistance-nodulation-cell division (RND) antibiotic efflux pump
J727	235	XDRP(CRPA)	Perfect	MuxB	100	macrolide antibiotic; monobactam; tetracycline antibiotic; aminocoumarin antibiotic	antibiotic efflux	resistance-nodulation-cell division (RND) antibiotic efflux pump
L749	235	XDRP(CRPA)	Perfect	MuxB	100	macrolide antibiotic; monobactam; tetracycline antibiotic; aminocoumarin antibiotic	antibiotic efflux	resistance-nodulation-cell division (RND) antibiotic efflux pump
Q10	235	XDRP(CRPA)	Perfect	MuxB	100	macrolide antibiotic; monobactam; tetracycline antibiotic; aminocoumarin antibiotic	antibiotic efflux	resistance-nodulation-cell division (RND) antibiotic efflux pump
J727	235	XDRP(CRPA)	Perfect	MuxC	100	macrolide antibiotic; monobactam; tetracycline antibiotic; aminocoumarin antibiotic	antibiotic efflux	resistance-nodulation-cell division (RND) antibiotic efflux pump
L749	235	XDRP(CRPA)	Perfect	MuxC	100	macrolide antibiotic; monobactam; tetracycline antibiotic; aminocoumarin antibiotic	antibiotic efflux	resistance-nodulation-cell division (RND) antibiotic efflux pump
Q10	235	XDRP(CRPA)	Perfect	MuxC	100	macrolide antibiotic; monobactam; tetracycline antibiotic; aminocoumarin antibiotic	antibiotic efflux	resistance-nodulation-cell division (RND) antibiotic efflux pump
J727	235	XDRP(CRPA)	Perfect	OpmB	100	macrolide antibiotic; monobactam; tetracycline antibiotic; aminocoumarin antibiotic	antibiotic efflux	resistance-nodulation-cell division (RND) antibiotic efflux pump
L749	235	XDRP(CRPA)	Perfect	OpmB	100	macrolide antibiotic; monobactam; tetracycline antibiotic; aminocoumarin antibiotic	antibiotic efflux	resistance-nodulation-cell division (RND) antibiotic efflux pump
Q10	235	XDRP(CRPA)	Perfect	OpmB	100	macrolide antibiotic; monobactam; tetracycline antibiotic; aminocoumarin antibiotic	antibiotic efflux	resistance-nodulation-cell division (RND) antibiotic efflux pump
18C57	244	MDRP(CRPA)	Strict	MuxA	99.77	macrolide antibiotic; monobactam; tetracycline antibiotic; aminocoumarin antibiotic	antibiotic efflux	resistance-nodulation-cell division (RND) antibiotic efflux pump
19C07	244	MDRP	Strict	MuxA	99.77	macrolide antibiotic; monobactam; tetracycline antibiotic; aminocoumarin antibiotic	antibiotic efflux	resistance-nodulation-cell division (RND) antibiotic efflux pump
19C24	244	MDRP(CRPA)	Strict	MuxA	99.77	macrolide antibiotic; monobactam; tetracycline antibiotic; aminocoumarin antibiotic	antibiotic efflux	resistance-nodulation-cell division (RND) antibiotic efflux pump
19C37	244	MDRP(CRPA)	Strict	MuxA	99.77	macrolide antibiotic; monobactam; tetracycline antibiotic; aminocoumarin antibiotic	antibiotic efflux	resistance-nodulation-cell division (RND) antibiotic efflux pump
19C69	244	XDRP(CRPA)	Strict	MuxA	99.77	macrolide antibiotic; monobactam; tetracycline antibiotic; aminocoumarin antibiotic	antibiotic efflux	resistance-nodulation-cell division (RND) antibiotic efflux pump
K806	244	MDRP(CRPA)	Strict	MuxA	99.77	macrolide antibiotic; monobactam; tetracycline antibiotic; aminocoumarin antibiotic	antibiotic efflux	resistance-nodulation-cell division (RND) antibiotic efflux pump
L968	244	MDRP(CRPA)	Strict	MuxA	99.77	macrolide antibiotic; monobactam; tetracycline antibiotic; aminocoumarin antibiotic	antibiotic efflux	resistance-nodulation-cell division (RND) antibiotic efflux pump
M659	244	MDRP(CRPA)	Strict	MuxA	99.77	macrolide antibiotic; monobactam; tetracycline antibiotic; aminocoumarin antibiotic	antibiotic efflux	resistance-nodulation-cell division (RND) antibiotic efflux pump
R557	244	MDRP(CRPA)	Strict	MuxA	99.77	macrolide antibiotic; monobactam; tetracycline antibiotic; aminocoumarin antibiotic	antibiotic efflux	resistance-nodulation-cell division (RND) antibiotic efflux pump
18C57	244	MDRP(CRPA)	Perfect	MuxB	100	macrolide antibiotic; monobactam; tetracycline antibiotic; aminocoumarin antibiotic	antibiotic efflux	resistance-nodulation-cell division (RND) antibiotic efflux pump
19C07	244	MDRP	Perfect	MuxB	100	macrolide antibiotic; monobactam; tetracycline antibiotic; aminocoumarin antibiotic	antibiotic efflux	resistance-nodulation-cell division (RND) antibiotic efflux pump
19C24	244	MDRP(CRPA)	Perfect	MuxB	100	macrolide antibiotic; monobactam; tetracycline antibiotic; aminocoumarin antibiotic	antibiotic efflux	resistance-nodulation-cell division (RND) antibiotic efflux pump
19C37	244	MDRP(CRPA)	Perfect	MuxB	100	macrolide antibiotic; monobactam; tetracycline antibiotic; aminocoumarin antibiotic	antibiotic efflux	resistance-nodulation-cell division (RND) antibiotic efflux pump
19C69	244	XDRP(CRPA)	Perfect	MuxB	100	macrolide antibiotic; monobactam; tetracycline antibiotic; aminocoumarin antibiotic	antibiotic efflux	resistance-nodulation-cell division (RND) antibiotic efflux pump
K806	244	MDRP(CRPA)	Perfect	MuxB	100	macrolide antibiotic; monobactam; tetracycline antibiotic; aminocoumarin antibiotic	antibiotic efflux	resistance-nodulation-cell division (RND) antibiotic efflux pump
L968	244	MDRP(CRPA)	Perfect	MuxB	100	macrolide antibiotic; monobactam; tetracycline antibiotic; aminocoumarin antibiotic	antibiotic efflux	resistance-nodulation-cell division (RND) antibiotic efflux pump
M659	244	MDRP(CRPA)	Perfect	MuxB	100	macrolide antibiotic; monobactam; tetracycline antibiotic; aminocoumarin antibiotic	antibiotic efflux	resistance-nodulation-cell division (RND) antibiotic efflux pump
R557	244	MDRP(CRPA)	Perfect	MuxB	100	macrolide antibiotic; monobactam; tetracycline antibiotic; aminocoumarin antibiotic	antibiotic efflux	resistance-nodulation-cell division (RND) antibiotic efflux pump
18C57	244	MDRP(CRPA)	Strict	MuxC	99.81	macrolide antibiotic; monobactam; tetracycline antibiotic; aminocoumarin antibiotic	antibiotic efflux	resistance-nodulation-cell division (RND) antibiotic efflux pump
19C07	244	MDRP	Strict	MuxC	99.81	macrolide antibiotic; monobactam; tetracycline antibiotic; aminocoumarin antibiotic	antibiotic efflux	resistance-nodulation-cell division (RND) antibiotic efflux pump
19C24	244	MDRP(CRPA)	Strict	MuxC	99.81	macrolide antibiotic; monobactam; tetracycline antibiotic; aminocoumarin antibiotic	antibiotic efflux	resistance-nodulation-cell division (RND) antibiotic efflux pump
19C37	244	MDRP(CRPA)	Strict	MuxC	99.81	macrolide antibiotic; monobactam; tetracycline antibiotic; aminocoumarin antibiotic	antibiotic efflux	resistance-nodulation-cell division (RND) antibiotic efflux pump
19C69	244	XDRP(CRPA)	Strict	MuxC	99.81	macrolide antibiotic; monobactam; tetracycline antibiotic; aminocoumarin antibiotic	antibiotic efflux	resistance-nodulation-cell division (RND) antibiotic efflux pump
K806	244	MDRP(CRPA)	Strict	MuxC	99.81	macrolide antibiotic; monobactam; tetracycline antibiotic; aminocoumarin antibiotic	antibiotic efflux	resistance-nodulation-cell division (RND) antibiotic efflux pump
L968	244	MDRP(CRPA)	Strict	MuxC	99.81	macrolide antibiotic; monobactam; tetracycline antibiotic; aminocoumarin antibiotic	antibiotic efflux	resistance-nodulation-cell division (RND) antibiotic efflux pump
M659	244	MDRP(CRPA)	Strict	MuxC	99.81	macrolide antibiotic; monobactam; tetracycline antibiotic; aminocoumarin antibiotic	antibiotic efflux	resistance-nodulation-cell division (RND) antibiotic efflux pump
R557	244	MDRP(CRPA)	Strict	MuxC	99.81	macrolide antibiotic; monobactam; tetracycline antibiotic; aminocoumarin antibiotic	antibiotic efflux	resistance-nodulation-cell division (RND) antibiotic efflux pump
18C57	244	MDRP(CRPA)	Strict	OpmB	98.8	macrolide antibiotic; monobactam; tetracycline antibiotic; aminocoumarin antibiotic	antibiotic efflux	resistance-nodulation-cell division (RND) antibiotic efflux pump
19C07	244	MDRP	Strict	OpmB	98.8	macrolide antibiotic; monobactam; tetracycline antibiotic; aminocoumarin antibiotic	antibiotic efflux	resistance-nodulation-cell division (RND) antibiotic efflux pump
19C24	244	MDRP(CRPA)	Strict	OpmB	98.8	macrolide antibiotic; monobactam; tetracycline antibiotic; aminocoumarin antibiotic	antibiotic efflux	resistance-nodulation-cell division (RND) antibiotic efflux pump
19C37	244	MDRP(CRPA)	Strict	OpmB	98.8	macrolide antibiotic; monobactam; tetracycline antibiotic; aminocoumarin antibiotic	antibiotic efflux	resistance-nodulation-cell division (RND) antibiotic efflux pump
19C69	244	XDRP(CRPA)	Strict	OpmB	98.8	macrolide antibiotic; monobactam; tetracycline antibiotic; aminocoumarin antibiotic	antibiotic efflux	resistance-nodulation-cell division (RND) antibiotic efflux pump
K806	244	MDRP(CRPA)	Strict	OpmB	98.8	macrolide antibiotic; monobactam; tetracycline antibiotic; aminocoumarin antibiotic	antibiotic efflux	resistance-nodulation-cell division (RND) antibiotic efflux pump
L968	244	MDRP(CRPA)	Strict	OpmB	98.8	macrolide antibiotic; monobactam; tetracycline antibiotic; aminocoumarin antibiotic	antibiotic efflux	resistance-nodulation-cell division (RND) antibiotic efflux pump
M659	244	MDRP(CRPA)	Strict	OpmB	98.8	macrolide antibiotic; monobactam; tetracycline antibiotic; aminocoumarin antibiotic	antibiotic efflux	resistance-nodulation-cell division (RND) antibiotic efflux pump
R557	244	MDRP(CRPA)	Strict	OpmB	98.8	macrolide antibiotic; monobactam; tetracycline antibiotic; aminocoumarin antibiotic	antibiotic efflux	resistance-nodulation-cell division (RND) antibiotic efflux pump
18C51	253	XDRP(CRPA)	Strict	MuxA	99.77	macrolide antibiotic; monobactam; tetracycline antibiotic; aminocoumarin antibiotic	antibiotic efflux	resistance-nodulation-cell division (RND) antibiotic efflux pump
18C52	253	XDRP	Strict	MuxA	99.77	macrolide antibiotic; monobactam; tetracycline antibiotic; aminocoumarin antibiotic	antibiotic efflux	resistance-nodulation-cell division (RND) antibiotic efflux pump
19C39	253	MDRP(CRPA)	Strict	MuxA	99.77	macrolide antibiotic; monobactam; tetracycline antibiotic; aminocoumarin antibiotic	antibiotic efflux	resistance-nodulation-cell division (RND) antibiotic efflux pump
19C57	253	XDRP(CRPA)	Strict	MuxA	99.53	macrolide antibiotic; monobactam; tetracycline antibiotic; aminocoumarin antibiotic	antibiotic efflux	resistance-nodulation-cell division (RND) antibiotic efflux pump
20C49	253	MDRP(CRPA)	Strict	MuxA	99.77	macrolide antibiotic; monobactam; tetracycline antibiotic; aminocoumarin antibiotic	antibiotic efflux	resistance-nodulation-cell division (RND) antibiotic efflux pump
18C51	253	XDRP(CRPA)	Perfect	MuxB	100	macrolide antibiotic; monobactam; tetracycline antibiotic; aminocoumarin antibiotic	antibiotic efflux	resistance-nodulation-cell division (RND) antibiotic efflux pump
18C52	253	XDRP	Perfect	MuxB	100	macrolide antibiotic; monobactam; tetracycline antibiotic; aminocoumarin antibiotic	antibiotic efflux	resistance-nodulation-cell division (RND) antibiotic efflux pump
19C39	253	MDRP(CRPA)	Perfect	MuxB	100	macrolide antibiotic; monobactam; tetracycline antibiotic; aminocoumarin antibiotic	antibiotic efflux	resistance-nodulation-cell division (RND) antibiotic efflux pump
19C57	253	XDRP(CRPA)	Perfect	MuxB	100	macrolide antibiotic; monobactam; tetracycline antibiotic; aminocoumarin antibiotic	antibiotic efflux	resistance-nodulation-cell division (RND) antibiotic efflux pump
20C49	253	MDRP(CRPA)	Perfect	MuxB	100	macrolide antibiotic; monobactam; tetracycline antibiotic; aminocoumarin antibiotic	antibiotic efflux	resistance-nodulation-cell division (RND) antibiotic efflux pump
18C51	253	XDRP(CRPA)	Perfect	MuxC	100	macrolide antibiotic; monobactam; tetracycline antibiotic; aminocoumarin antibiotic	antibiotic efflux	resistance-nodulation-cell division (RND) antibiotic efflux pump
18C52	253	XDRP	Perfect	MuxC	100	macrolide antibiotic; monobactam; tetracycline antibiotic; aminocoumarin antibiotic	antibiotic efflux	resistance-nodulation-cell division (RND) antibiotic efflux pump
19C39	253	MDRP(CRPA)	Perfect	MuxC	100	macrolide antibiotic; monobactam; tetracycline antibiotic; aminocoumarin antibiotic	antibiotic efflux	resistance-nodulation-cell division (RND) antibiotic efflux pump
19C57	253	XDRP(CRPA)	Strict	MuxC	99.9	macrolide antibiotic; monobactam; tetracycline antibiotic; aminocoumarin antibiotic	antibiotic efflux	resistance-nodulation-cell division (RND) antibiotic efflux pump
20C49	253	MDRP(CRPA)	Perfect	MuxC	100	macrolide antibiotic; monobactam; tetracycline antibiotic; aminocoumarin antibiotic	antibiotic efflux	resistance-nodulation-cell division (RND) antibiotic efflux pump
18C51	253	XDRP(CRPA)	Perfect	OpmB	100	macrolide antibiotic; monobactam; tetracycline antibiotic; aminocoumarin antibiotic	antibiotic efflux	resistance-nodulation-cell division (RND) antibiotic efflux pump
18C52	253	XDRP	Perfect	OpmB	100	macrolide antibiotic; monobactam; tetracycline antibiotic; aminocoumarin antibiotic	antibiotic efflux	resistance-nodulation-cell division (RND) antibiotic efflux pump
19C39	253	MDRP(CRPA)	Perfect	OpmB	100	macrolide antibiotic; monobactam; tetracycline antibiotic; aminocoumarin antibiotic	antibiotic efflux	resistance-nodulation-cell division (RND) antibiotic efflux pump
19C57	253	XDRP(CRPA)	Perfect	OpmB	100	macrolide antibiotic; monobactam; tetracycline antibiotic; aminocoumarin antibiotic	antibiotic efflux	resistance-nodulation-cell division (RND) antibiotic efflux pump
20C49	253	MDRP(CRPA)	Perfect	OpmB	100	macrolide antibiotic; monobactam; tetracycline antibiotic; aminocoumarin antibiotic	antibiotic efflux	resistance-nodulation-cell division (RND) antibiotic efflux pump
20C20	260	MDRP(CRPA)	Strict	MuxA	99.77	macrolide antibiotic; monobactam; tetracycline antibiotic; aminocoumarin antibiotic	antibiotic efflux	resistance-nodulation-cell division (RND) antibiotic efflux pump
M816	260	MDRP(CRPA)	Strict	MuxA	99.77	macrolide antibiotic; monobactam; tetracycline antibiotic; aminocoumarin antibiotic	antibiotic efflux	resistance-nodulation-cell division (RND) antibiotic efflux pump
20C20	260	MDRP(CRPA)	Strict	MuxB	99.81	macrolide antibiotic; monobactam; tetracycline antibiotic; aminocoumarin antibiotic	antibiotic efflux	resistance-nodulation-cell division (RND) antibiotic efflux pump
M816	260	MDRP(CRPA)	Strict	MuxB	99.81	macrolide antibiotic; monobactam; tetracycline antibiotic; aminocoumarin antibiotic	antibiotic efflux	resistance-nodulation-cell division (RND) antibiotic efflux pump
20C20	260	MDRP(CRPA)	Perfect	MuxC	100	macrolide antibiotic; monobactam; tetracycline antibiotic; aminocoumarin antibiotic	antibiotic efflux	resistance-nodulation-cell division (RND) antibiotic efflux pump
M816	260	MDRP(CRPA)	Perfect	MuxC	100	macrolide antibiotic; monobactam; tetracycline antibiotic; aminocoumarin antibiotic	antibiotic efflux	resistance-nodulation-cell division (RND) antibiotic efflux pump
20C20	260	MDRP(CRPA)	Strict	OpmB	98.8	macrolide antibiotic; monobactam; tetracycline antibiotic; aminocoumarin antibiotic	antibiotic efflux	resistance-nodulation-cell division (RND) antibiotic efflux pump
M816	260	MDRP(CRPA)	Strict	OpmB	98.8	macrolide antibiotic; monobactam; tetracycline antibiotic; aminocoumarin antibiotic	antibiotic efflux	resistance-nodulation-cell division (RND) antibiotic efflux pump
18C43	274	MDRP(CRPA)	Strict	MuxA	99.77	macrolide antibiotic; monobactam; tetracycline antibiotic; aminocoumarin antibiotic	antibiotic efflux	resistance-nodulation-cell division (RND) antibiotic efflux pump
18C48	274	MDRP(CRPA)	Strict	MuxA	99.77	macrolide antibiotic; monobactam; tetracycline antibiotic; aminocoumarin antibiotic	antibiotic efflux	resistance-nodulation-cell division (RND) antibiotic efflux pump
19C14	274	Non-MDRP(CRPA)	Strict	MuxA	99.77	macrolide antibiotic; monobactam; tetracycline antibiotic; aminocoumarin antibiotic	antibiotic efflux	resistance-nodulation-cell division (RND) antibiotic efflux pump
19C53	274	MDRP	Strict	MuxA	99.77	macrolide antibiotic; monobactam; tetracycline antibiotic; aminocoumarin antibiotic	antibiotic efflux	resistance-nodulation-cell division (RND) antibiotic efflux pump
L852	274	MDRP(CRPA)	Strict	MuxA	99.77	macrolide antibiotic; monobactam; tetracycline antibiotic; aminocoumarin antibiotic	antibiotic efflux	resistance-nodulation-cell division (RND) antibiotic efflux pump
18C43	274	MDRP(CRPA)	Strict	MuxB	99.9	macrolide antibiotic; monobactam; tetracycline antibiotic; aminocoumarin antibiotic	antibiotic efflux	resistance-nodulation-cell division (RND) antibiotic efflux pump
18C48	274	MDRP(CRPA)	Strict	MuxB	99.9	macrolide antibiotic; monobactam; tetracycline antibiotic; aminocoumarin antibiotic	antibiotic efflux	resistance-nodulation-cell division (RND) antibiotic efflux pump
19C14	274	Non-MDRP(CRPA)	Strict	MuxB	99.9	macrolide antibiotic; monobactam; tetracycline antibiotic; aminocoumarin antibiotic	antibiotic efflux	resistance-nodulation-cell division (RND) antibiotic efflux pump
19C53	274	MDRP	Strict	MuxB	99.9	macrolide antibiotic; monobactam; tetracycline antibiotic; aminocoumarin antibiotic	antibiotic efflux	resistance-nodulation-cell division (RND) antibiotic efflux pump
L852	274	MDRP(CRPA)	Strict	MuxB	99.9	macrolide antibiotic; monobactam; tetracycline antibiotic; aminocoumarin antibiotic	antibiotic efflux	resistance-nodulation-cell division (RND) antibiotic efflux pump
18C43	274	MDRP(CRPA)	Perfect	MuxC	100	macrolide antibiotic; monobactam; tetracycline antibiotic; aminocoumarin antibiotic	antibiotic efflux	resistance-nodulation-cell division (RND) antibiotic efflux pump
18C48	274	MDRP(CRPA)	Perfect	MuxC	100	macrolide antibiotic; monobactam; tetracycline antibiotic; aminocoumarin antibiotic	antibiotic efflux	resistance-nodulation-cell division (RND) antibiotic efflux pump
19C14	274	Non-MDRP(CRPA)	Perfect	MuxC	100	macrolide antibiotic; monobactam; tetracycline antibiotic; aminocoumarin antibiotic	antibiotic efflux	resistance-nodulation-cell division (RND) antibiotic efflux pump
19C53	274	MDRP	Perfect	MuxC	100	macrolide antibiotic; monobactam; tetracycline antibiotic; aminocoumarin antibiotic	antibiotic efflux	resistance-nodulation-cell division (RND) antibiotic efflux pump
L852	274	MDRP(CRPA)	Perfect	MuxC	100	macrolide antibiotic; monobactam; tetracycline antibiotic; aminocoumarin antibiotic	antibiotic efflux	resistance-nodulation-cell division (RND) antibiotic efflux pump
18C43	274	MDRP(CRPA)	Strict	OpmB	99.8	macrolide antibiotic; monobactam; tetracycline antibiotic; aminocoumarin antibiotic	antibiotic efflux	resistance-nodulation-cell division (RND) antibiotic efflux pump
18C48	274	MDRP(CRPA)	Strict	OpmB	99.8	macrolide antibiotic; monobactam; tetracycline antibiotic; aminocoumarin antibiotic	antibiotic efflux	resistance-nodulation-cell division (RND) antibiotic efflux pump
19C14	274	Non-MDRP(CRPA)	Strict	OpmB	99.8	macrolide antibiotic; monobactam; tetracycline antibiotic; aminocoumarin antibiotic	antibiotic efflux	resistance-nodulation-cell division (RND) antibiotic efflux pump
19C53	274	MDRP	Strict	OpmB	99.8	macrolide antibiotic; monobactam; tetracycline antibiotic; aminocoumarin antibiotic	antibiotic efflux	resistance-nodulation-cell division (RND) antibiotic efflux pump
L852	274	MDRP(CRPA)	Strict	OpmB	99.8	macrolide antibiotic; monobactam; tetracycline antibiotic; aminocoumarin antibiotic	antibiotic efflux	resistance-nodulation-cell division (RND) antibiotic efflux pump
19C13	277	XDRP(CRPA)	Strict	MuxA	99.53	macrolide antibiotic; monobactam; tetracycline antibiotic; aminocoumarin antibiotic	antibiotic efflux	resistance-nodulation-cell division (RND) antibiotic efflux pump
19C25	277	MDRP	Strict	MuxA	99.53	macrolide antibiotic; monobactam; tetracycline antibiotic; aminocoumarin antibiotic	antibiotic efflux	resistance-nodulation-cell division (RND) antibiotic efflux pump
P44	277	Non-MDRP	Strict	MuxA	99.53	macrolide antibiotic; monobactam; tetracycline antibiotic; aminocoumarin antibiotic	antibiotic efflux	resistance-nodulation-cell division (RND) antibiotic efflux pump
R532	277	MDRP(CRPA)	Strict	MuxA	99.53	macrolide antibiotic; monobactam; tetracycline antibiotic; aminocoumarin antibiotic	antibiotic efflux	resistance-nodulation-cell division (RND) antibiotic efflux pump
19C13	277	XDRP(CRPA)	Perfect	MuxB	100	macrolide antibiotic; monobactam; tetracycline antibiotic; aminocoumarin antibiotic	antibiotic efflux	resistance-nodulation-cell division (RND) antibiotic efflux pump
19C25	277	MDRP	Perfect	MuxB	100	macrolide antibiotic; monobactam; tetracycline antibiotic; aminocoumarin antibiotic	antibiotic efflux	resistance-nodulation-cell division (RND) antibiotic efflux pump
P44	277	Non-MDRP	Perfect	MuxB	100	macrolide antibiotic; monobactam; tetracycline antibiotic; aminocoumarin antibiotic	antibiotic efflux	resistance-nodulation-cell division (RND) antibiotic efflux pump
R532	277	MDRP(CRPA)	Perfect	MuxB	100	macrolide antibiotic; monobactam; tetracycline antibiotic; aminocoumarin antibiotic	antibiotic efflux	resistance-nodulation-cell division (RND) antibiotic efflux pump
19C13	277	XDRP(CRPA)	Strict	MuxC	99.9	macrolide antibiotic; monobactam; tetracycline antibiotic; aminocoumarin antibiotic	antibiotic efflux	resistance-nodulation-cell division (RND) antibiotic efflux pump
19C25	277	MDRP	Strict	MuxC	99.9	macrolide antibiotic; monobactam; tetracycline antibiotic; aminocoumarin antibiotic	antibiotic efflux	resistance-nodulation-cell division (RND) antibiotic efflux pump
P44	277	Non-MDRP	Strict	MuxC	99.9	macrolide antibiotic; monobactam; tetracycline antibiotic; aminocoumarin antibiotic	antibiotic efflux	resistance-nodulation-cell division (RND) antibiotic efflux pump
R532	277	MDRP(CRPA)	Strict	MuxC	99.9	macrolide antibiotic; monobactam; tetracycline antibiotic; aminocoumarin antibiotic	antibiotic efflux	resistance-nodulation-cell division (RND) antibiotic efflux pump
19C13	277	XDRP(CRPA)	Perfect	OpmB	100	macrolide antibiotic; monobactam; tetracycline antibiotic; aminocoumarin antibiotic	antibiotic efflux	resistance-nodulation-cell division (RND) antibiotic efflux pump
19C25	277	MDRP	Perfect	OpmB	100	macrolide antibiotic; monobactam; tetracycline antibiotic; aminocoumarin antibiotic	antibiotic efflux	resistance-nodulation-cell division (RND) antibiotic efflux pump
P44	277	Non-MDRP	Perfect	OpmB	100	macrolide antibiotic; monobactam; tetracycline antibiotic; aminocoumarin antibiotic	antibiotic efflux	resistance-nodulation-cell division (RND) antibiotic efflux pump
R532	277	MDRP(CRPA)	Perfect	OpmB	100	macrolide antibiotic; monobactam; tetracycline antibiotic; aminocoumarin antibiotic	antibiotic efflux	resistance-nodulation-cell division (RND) antibiotic efflux pump
L177	298	XDRP(CRPA)	Strict	MuxA	99.77	macrolide antibiotic; monobactam; tetracycline antibiotic; aminocoumarin antibiotic	antibiotic efflux	resistance-nodulation-cell division (RND) antibiotic efflux pump
L177	298	XDRP(CRPA)	Perfect	MuxB	100	macrolide antibiotic; monobactam; tetracycline antibiotic; aminocoumarin antibiotic	antibiotic efflux	resistance-nodulation-cell division (RND) antibiotic efflux pump
L177	298	XDRP(CRPA)	Strict	MuxC	99.9	macrolide antibiotic; monobactam; tetracycline antibiotic; aminocoumarin antibiotic	antibiotic efflux	resistance-nodulation-cell division (RND) antibiotic efflux pump
L177	298	XDRP(CRPA)	Strict	OpmB	98.8	macrolide antibiotic; monobactam; tetracycline antibiotic; aminocoumarin antibiotic	antibiotic efflux	resistance-nodulation-cell division (RND) antibiotic efflux pump
19C03	348	MDRP(CRPA)	Strict	MuxA	99.77	macrolide antibiotic; monobactam; tetracycline antibiotic; aminocoumarin antibiotic	antibiotic efflux	resistance-nodulation-cell division (RND) antibiotic efflux pump
19C03	348	MDRP(CRPA)	Perfect	MuxB	100	macrolide antibiotic; monobactam; tetracycline antibiotic; aminocoumarin antibiotic	antibiotic efflux	resistance-nodulation-cell division (RND) antibiotic efflux pump
19C03	348	MDRP(CRPA)	Perfect	MuxC	100	macrolide antibiotic; monobactam; tetracycline antibiotic; aminocoumarin antibiotic	antibiotic efflux	resistance-nodulation-cell division (RND) antibiotic efflux pump
19C03	348	MDRP(CRPA)	Strict	OpmB	98.8	macrolide antibiotic; monobactam; tetracycline antibiotic; aminocoumarin antibiotic	antibiotic efflux	resistance-nodulation-cell division (RND) antibiotic efflux pump
19C54	357	MDRP(CRPA)	Perfect	MuxA	100	macrolide antibiotic; monobactam; tetracycline antibiotic; aminocoumarin antibiotic	antibiotic efflux	resistance-nodulation-cell division (RND) antibiotic efflux pump
19C67	357	XDRP(CRPA)	Perfect	MuxA	100	macrolide antibiotic; monobactam; tetracycline antibiotic; aminocoumarin antibiotic	antibiotic efflux	resistance-nodulation-cell division (RND) antibiotic efflux pump
L487	357	MDRP(CRPA)	Perfect	MuxA	100	macrolide antibiotic; monobactam; tetracycline antibiotic; aminocoumarin antibiotic	antibiotic efflux	resistance-nodulation-cell division (RND) antibiotic efflux pump
M19	357	MDRP(CRPA)	Perfect	MuxA	100	macrolide antibiotic; monobactam; tetracycline antibiotic; aminocoumarin antibiotic	antibiotic efflux	resistance-nodulation-cell division (RND) antibiotic efflux pump
R366	357	Non-MDRP(CRPA)	Perfect	MuxA	100	macrolide antibiotic; monobactam; tetracycline antibiotic; aminocoumarin antibiotic	antibiotic efflux	resistance-nodulation-cell division (RND) antibiotic efflux pump
19C54	357	MDRP(CRPA)	Perfect	MuxB	100	macrolide antibiotic; monobactam; tetracycline antibiotic; aminocoumarin antibiotic	antibiotic efflux	resistance-nodulation-cell division (RND) antibiotic efflux pump
19C67	357	XDRP(CRPA)	Perfect	MuxB	100	macrolide antibiotic; monobactam; tetracycline antibiotic; aminocoumarin antibiotic	antibiotic efflux	resistance-nodulation-cell division (RND) antibiotic efflux pump
L487	357	MDRP(CRPA)	Perfect	MuxB	100	macrolide antibiotic; monobactam; tetracycline antibiotic; aminocoumarin antibiotic	antibiotic efflux	resistance-nodulation-cell division (RND) antibiotic efflux pump
M19	357	MDRP(CRPA)	Perfect	MuxB	100	macrolide antibiotic; monobactam; tetracycline antibiotic; aminocoumarin antibiotic	antibiotic efflux	resistance-nodulation-cell division (RND) antibiotic efflux pump
R366	357	Non-MDRP(CRPA)	Perfect	MuxB	100	macrolide antibiotic; monobactam; tetracycline antibiotic; aminocoumarin antibiotic	antibiotic efflux	resistance-nodulation-cell division (RND) antibiotic efflux pump
19C54	357	MDRP(CRPA)	Strict	MuxC	99.9	macrolide antibiotic; monobactam; tetracycline antibiotic; aminocoumarin antibiotic	antibiotic efflux	resistance-nodulation-cell division (RND) antibiotic efflux pump
19C67	357	XDRP(CRPA)	Perfect	MuxC	100	macrolide antibiotic; monobactam; tetracycline antibiotic; aminocoumarin antibiotic	antibiotic efflux	resistance-nodulation-cell division (RND) antibiotic efflux pump
L487	357	MDRP(CRPA)	Perfect	MuxC	100	macrolide antibiotic; monobactam; tetracycline antibiotic; aminocoumarin antibiotic	antibiotic efflux	resistance-nodulation-cell division (RND) antibiotic efflux pump
M19	357	MDRP(CRPA)	Perfect	MuxC	100	macrolide antibiotic; monobactam; tetracycline antibiotic; aminocoumarin antibiotic	antibiotic efflux	resistance-nodulation-cell division (RND) antibiotic efflux pump
R366	357	Non-MDRP(CRPA)	Perfect	MuxC	100	macrolide antibiotic; monobactam; tetracycline antibiotic; aminocoumarin antibiotic	antibiotic efflux	resistance-nodulation-cell division (RND) antibiotic efflux pump
19C54	357	MDRP(CRPA)	Strict	OpmB	98.8	macrolide antibiotic; monobactam; tetracycline antibiotic; aminocoumarin antibiotic	antibiotic efflux	resistance-nodulation-cell division (RND) antibiotic efflux pump
19C67	357	XDRP(CRPA)	Strict	OpmB	98.8	macrolide antibiotic; monobactam; tetracycline antibiotic; aminocoumarin antibiotic	antibiotic efflux	resistance-nodulation-cell division (RND) antibiotic efflux pump
L487	357	MDRP(CRPA)	Strict	OpmB	98.8	macrolide antibiotic; monobactam; tetracycline antibiotic; aminocoumarin antibiotic	antibiotic efflux	resistance-nodulation-cell division (RND) antibiotic efflux pump
M19	357	MDRP(CRPA)	Strict	OpmB	98.8	macrolide antibiotic; monobactam; tetracycline antibiotic; aminocoumarin antibiotic	antibiotic efflux	resistance-nodulation-cell division (RND) antibiotic efflux pump
R366	357	Non-MDRP(CRPA)	Strict	OpmB	98.8	macrolide antibiotic; monobactam; tetracycline antibiotic; aminocoumarin antibiotic	antibiotic efflux	resistance-nodulation-cell division (RND) antibiotic efflux pump
M972	395	Non-MDRP(CRPA)	Strict	MuxA	99.53	macrolide antibiotic; monobactam; tetracycline antibiotic; aminocoumarin antibiotic	antibiotic efflux	resistance-nodulation-cell division (RND) antibiotic efflux pump
M972	395	Non-MDRP(CRPA)	Perfect	MuxB	100	macrolide antibiotic; monobactam; tetracycline antibiotic; aminocoumarin antibiotic	antibiotic efflux	resistance-nodulation-cell division (RND) antibiotic efflux pump
M972	395	Non-MDRP(CRPA)	Perfect	MuxC	100	macrolide antibiotic; monobactam; tetracycline antibiotic; aminocoumarin antibiotic	antibiotic efflux	resistance-nodulation-cell division (RND) antibiotic efflux pump
M972	395	Non-MDRP(CRPA)	Strict	OpmB	99.6	macrolide antibiotic; monobactam; tetracycline antibiotic; aminocoumarin antibiotic	antibiotic efflux	resistance-nodulation-cell division (RND) antibiotic efflux pump
18C35	446	XDRP(CRPA)	Strict	MuxA	99.77	macrolide antibiotic; monobactam; tetracycline antibiotic; aminocoumarin antibiotic	antibiotic efflux	resistance-nodulation-cell division (RND) antibiotic efflux pump
18C35	446	XDRP(CRPA)	Perfect	MuxB	100	macrolide antibiotic; monobactam; tetracycline antibiotic; aminocoumarin antibiotic	antibiotic efflux	resistance-nodulation-cell division (RND) antibiotic efflux pump
18C35	446	XDRP(CRPA)	Perfect	MuxC	100	macrolide antibiotic; monobactam; tetracycline antibiotic; aminocoumarin antibiotic	antibiotic efflux	resistance-nodulation-cell division (RND) antibiotic efflux pump
18C35	446	XDRP(CRPA)	Strict	OpmB	98.8	macrolide antibiotic; monobactam; tetracycline antibiotic; aminocoumarin antibiotic	antibiotic efflux	resistance-nodulation-cell division (RND) antibiotic efflux pump
N164	245	Non-MDRP(CRPA)	Strict	adeF	61.08	fluoroquinolone antibiotic; tetracycline antibiotic	antibiotic efflux	resistance-nodulation-cell division (RND) antibiotic efflux pump
N164	245	Non-MDRP(CRPA)	Strict	APH(3')-IIb	99.25	aminoglycoside antibiotic	antibiotic inactivation	APH(3')
N164	245	Non-MDRP(CRPA)	Perfect	arnA	100	peptide antibiotic	antibiotic target alteration	pmr phosphoethanolamine transferase
N164	245	Non-MDRP(CRPA)	Strict	basR	99.55	peptide antibiotic	antibiotic target alteration; antibiotic efflux	pmr phosphoethanolamine transferase
N164	245	Non-MDRP(CRPA)	Perfect	basS	100	peptide antibiotic	antibiotic target alteration; antibiotic efflux	pmr phosphoethanolamine transferase
N164	245	Non-MDRP(CRPA)	Perfect	bcr-1	100	bicyclomycin	antibiotic efflux	major facilitator superfamily (MFS) antibiotic efflux pump
N164	245	Non-MDRP(CRPA)	Perfect	cprR	100	peptide antibiotic	antibiotic target alteration; antibiotic efflux	pmr phosphoethanolamine transferase
N164	245	Non-MDRP(CRPA)	Strict	cprS	99.77	peptide antibiotic	antibiotic target alteration; antibiotic efflux	pmr phosphoethanolamine transferase
N164	245	Non-MDRP(CRPA)	Perfect	FosA	100	fosfomycin	antibiotic inactivation	fosfomycin thiol transferase
N164	245	Non-MDRP(CRPA)	Perfect	MexA	100	macrolide antibiotic; fluoroquinolone antibiotic; monobactam; carbapenem; cephalosporin; cephamycin; penam; tetracycline antibiotic; peptide antibiotic; aminocoumarin antibiotic; diaminopyrimidine antibiotic; sulfonamide antibiotic; phenicol antibiotic; penem	antibiotic efflux	resistance-nodulation-cell division (RND) antibiotic efflux pump
N164	245	Non-MDRP(CRPA)	Strict	MexB	99.9	macrolide antibiotic; fluoroquinolone antibiotic; monobactam; carbapenem; cephalosporin; cephamycin; penam; tetracycline antibiotic; peptide antibiotic; aminocoumarin antibiotic; diaminopyrimidine antibiotic; sulfonamide antibiotic; phenicol antibiotic; penem	antibiotic efflux	resistance-nodulation-cell division (RND) antibiotic efflux pump
N164	245	Non-MDRP(CRPA)	Strict	MexC	99.72	macrolide antibiotic; fluoroquinolone antibiotic; aminoglycoside antibiotic; cephalosporin; penam; tetracycline antibiotic; aminocoumarin antibiotic; diaminopyrimidine antibiotic; phenicol antibiotic	antibiotic efflux	resistance-nodulation-cell division (RND) antibiotic efflux pump
N164	245	Non-MDRP(CRPA)	Strict	MexD	95.43	macrolide antibiotic; fluoroquinolone antibiotic; aminoglycoside antibiotic; cephalosporin; penam; tetracycline antibiotic; aminocoumarin antibiotic; diaminopyrimidine antibiotic; phenicol antibiotic	antibiotic efflux	resistance-nodulation-cell division (RND) antibiotic efflux pump
N164	245	Non-MDRP(CRPA)	Strict	MexE	99.76	fluoroquinolone antibiotic; diaminopyrimidine antibiotic; phenicol antibiotic	antibiotic efflux	resistance-nodulation-cell division (RND) antibiotic efflux pump
N164	245	Non-MDRP(CRPA)	Perfect	MexF	100	fluoroquinolone antibiotic; diaminopyrimidine antibiotic; phenicol antibiotic	antibiotic efflux	resistance-nodulation-cell division (RND) antibiotic efflux pump
N164	245	Non-MDRP(CRPA)	Strict	MexG	99.32	fluoroquinolone antibiotic; tetracycline antibiotic; acridine dye; disinfecting agents and intercalating dyes	antibiotic efflux	resistance-nodulation-cell division (RND) antibiotic efflux pump
N164	245	Non-MDRP(CRPA)	Perfect	MexH	100	fluoroquinolone antibiotic; tetracycline antibiotic; acridine dye; disinfecting agents and intercalating dyes	antibiotic efflux	resistance-nodulation-cell division (RND) antibiotic efflux pump
N164	245	Non-MDRP(CRPA)	Strict	MexI	99.9	fluoroquinolone antibiotic; tetracycline antibiotic; acridine dye; disinfecting agents and intercalating dyes	antibiotic efflux	resistance-nodulation-cell division (RND) antibiotic efflux pump
N164	245	Non-MDRP(CRPA)	Strict	MexJ	99.73	macrolide antibiotic; tetracycline antibiotic; triclosan	antibiotic efflux	resistance-nodulation-cell division (RND) antibiotic efflux pump
N164	245	Non-MDRP(CRPA)	Perfect	MexK	100	macrolide antibiotic; tetracycline antibiotic; triclosan	antibiotic efflux	resistance-nodulation-cell division (RND) antibiotic efflux pump
N164	245	Non-MDRP(CRPA)	Perfect	MexL	100	macrolide antibiotic; tetracycline antibiotic; triclosan	antibiotic efflux	resistance-nodulation-cell division (RND) antibiotic efflux pump
N164	245	Non-MDRP(CRPA)	Strict	mexM	98.44	phenicol antibiotic	antibiotic efflux	resistance-nodulation-cell division (RND) antibiotic efflux pump
N164	245	Non-MDRP(CRPA)	Strict	mexN	99.81	phenicol antibiotic	antibiotic efflux	resistance-nodulation-cell division (RND) antibiotic efflux pump
N164	245	Non-MDRP(CRPA)	Perfect	mexP	100	macrolide antibiotic; carbapenem; tetracycline antibiotic; acridine dye; diaminopyrimidine antibiotic; phenicol antibiotic; disinfecting agents and intercalating dyes	antibiotic efflux	resistance-nodulation-cell division (RND) antibiotic efflux pump
N164	245	Non-MDRP(CRPA)	Strict	mexQ	99.81	macrolide antibiotic; carbapenem; tetracycline antibiotic; acridine dye; diaminopyrimidine antibiotic; phenicol antibiotic; disinfecting agents and intercalating dyes	antibiotic efflux	resistance-nodulation-cell division (RND) antibiotic efflux pump
N164	245	Non-MDRP(CRPA)	Strict	MexR	100	macrolide antibiotic; fluoroquinolone antibiotic; monobactam; carbapenem; cephalosporin; cephamycin; penam; tetracycline antibiotic; peptide antibiotic; aminocoumarin antibiotic; diaminopyrimidine antibiotic; sulfonamide antibiotic; phenicol antibiotic; penem	antibiotic target alteration; antibiotic efflux	resistance-nodulation-cell division (RND) antibiotic efflux pump
N164	245	Non-MDRP(CRPA)	Strict	MexS	100	fluoroquinolone antibiotic; diaminopyrimidine antibiotic; phenicol antibiotic	antibiotic efflux	resistance-nodulation-cell division (RND) antibiotic efflux pump
N164	245	Non-MDRP(CRPA)	Strict	MexT	98.88	fluoroquinolone antibiotic; diaminopyrimidine antibiotic; phenicol antibiotic	antibiotic efflux	resistance-nodulation-cell division (RND) antibiotic efflux pump
N164	245	Non-MDRP(CRPA)	Strict	MexV	99.47	macrolide antibiotic; fluoroquinolone antibiotic; tetracycline antibiotic; acridine dye; phenicol antibiotic; disinfecting agents and intercalating dyes	antibiotic efflux	resistance-nodulation-cell division (RND) antibiotic efflux pump
N164	245	Non-MDRP(CRPA)	Perfect	MexW	100	macrolide antibiotic; fluoroquinolone antibiotic; tetracycline antibiotic; acridine dye; phenicol antibiotic; disinfecting agents and intercalating dyes	antibiotic efflux	resistance-nodulation-cell division (RND) antibiotic efflux pump
N164	245	Non-MDRP(CRPA)	Strict	mexY	93.59	macrolide antibiotic; fluoroquinolone antibiotic; aminoglycoside antibiotic; carbapenem; cephalosporin; cephamycin; penam; tetracycline antibiotic; acridine dye; phenicol antibiotic; disinfecting agents and intercalating dyes	antibiotic efflux	resistance-nodulation-cell division (RND) antibiotic efflux pump
N164	245	Non-MDRP(CRPA)	Strict	MexZ	100	macrolide antibiotic; fluoroquinolone antibiotic; aminoglycoside antibiotic; carbapenem; cephalosporin; cephamycin; penam; tetracycline antibiotic; acridine dye; phenicol antibiotic; disinfecting agents and intercalating dyes	antibiotic efflux	resistance-nodulation-cell division (RND) antibiotic efflux pump
N164	245	Non-MDRP(CRPA)	Strict	MuxA	99.53	macrolide antibiotic; monobactam; tetracycline antibiotic; aminocoumarin antibiotic	antibiotic efflux	resistance-nodulation-cell division (RND) antibiotic efflux pump
N164	245	Non-MDRP(CRPA)	Perfect	MuxB	100	macrolide antibiotic; monobactam; tetracycline antibiotic; aminocoumarin antibiotic	antibiotic efflux	resistance-nodulation-cell division (RND) antibiotic efflux pump
N164	245	Non-MDRP(CRPA)	Strict	MuxC	99.9	macrolide antibiotic; monobactam; tetracycline antibiotic; aminocoumarin antibiotic	antibiotic efflux	resistance-nodulation-cell division (RND) antibiotic efflux pump
N164	245	Non-MDRP(CRPA)	Strict	nalC	99.06	macrolide antibiotic; fluoroquinolone antibiotic; monobactam; carbapenem; cephalosporin; cephamycin; penam; tetracycline antibiotic; peptide antibiotic; aminocoumarin antibiotic; diaminopyrimidine antibiotic; sulfonamide antibiotic; phenicol antibiotic; penem	antibiotic efflux	resistance-nodulation-cell division (RND) antibiotic efflux pump
N164	245	Non-MDRP(CRPA)	Strict	nalD	100	macrolide antibiotic; fluoroquinolone antibiotic; monobactam; carbapenem; cephalosporin; cephamycin; penam; tetracycline antibiotic; peptide antibiotic; aminocoumarin antibiotic; diaminopyrimidine antibiotic; sulfonamide antibiotic; phenicol antibiotic; penem	antibiotic efflux	resistance-nodulation-cell division (RND) antibiotic efflux pump
N164	245	Non-MDRP(CRPA)	Perfect	OpmB	100	macrolide antibiotic; monobactam; tetracycline antibiotic; aminocoumarin antibiotic	antibiotic efflux	resistance-nodulation-cell division (RND) antibiotic efflux pump
N164	245	Non-MDRP(CRPA)	Strict	OpmD	99.79	fluoroquinolone antibiotic; tetracycline antibiotic; acridine dye; disinfecting agents and intercalating dyes	antibiotic efflux	resistance-nodulation-cell division (RND) antibiotic efflux pump
N164	245	Non-MDRP(CRPA)	Strict	opmE	99.8	macrolide antibiotic; carbapenem; tetracycline antibiotic; acridine dye; diaminopyrimidine antibiotic; phenicol antibiotic; disinfecting agents and intercalating dyes	antibiotic efflux	resistance-nodulation-cell division (RND) antibiotic efflux pump
N164	245	Non-MDRP(CRPA)	Strict	OpmH	97.1	triclosan	antibiotic efflux	resistance-nodulation-cell division (RND) antibiotic efflux pump
N164	245	Non-MDRP(CRPA)	Strict	OprJ	99.16	macrolide antibiotic; fluoroquinolone antibiotic; aminoglycoside antibiotic; cephalosporin; penam; tetracycline antibiotic; aminocoumarin antibiotic; diaminopyrimidine antibiotic; phenicol antibiotic	antibiotic efflux	resistance-nodulation-cell division (RND) antibiotic efflux pump
N164	245	Non-MDRP(CRPA)	Strict	OprM	99.79	macrolide antibiotic; fluoroquinolone antibiotic; monobactam; aminoglycoside antibiotic; carbapenem; cephalosporin; cephamycin; penam; tetracycline antibiotic; peptide antibiotic; acridine dye; aminocoumarin antibiotic; diaminopyrimidine antibiotic; sulfonamide antibiotic; phenicol antibiotic; penem; disinfecting agents and intercalating dyes	antibiotic efflux	resistance-nodulation-cell division (RND) antibiotic efflux pump
N164	245	Non-MDRP(CRPA)	Perfect	OprN	100	fluoroquinolone antibiotic; diaminopyrimidine antibiotic; phenicol antibiotic	antibiotic efflux	resistance-nodulation-cell division (RND) antibiotic efflux pump
N164	245	Non-MDRP(CRPA)	Strict	OXA-850	99.62	carbapenem; cephalosporin; penam	antibiotic inactivation	OXA beta-lactamase
N164	245	Non-MDRP(CRPA)	Perfect	ParR	100	macrolide antibiotic; fluoroquinolone antibiotic; monobactam; aminoglycoside antibiotic; carbapenem; cephalosporin; cephamycin; penam; tetracycline antibiotic; acridine dye; phenicol antibiotic; penem; disinfecting agents and intercalating dyes	antibiotic efflux; reduced permeability to antibiotic	resistance-nodulation-cell division (RND) antibiotic efflux pump; Outer Membrane Porin (Opr)
N164	245	Non-MDRP(CRPA)	Strict	ParS	99.77	macrolide antibiotic; fluoroquinolone antibiotic; monobactam; aminoglycoside antibiotic; carbapenem; cephalosporin; cephamycin; penam; tetracycline antibiotic; acridine dye; phenicol antibiotic; penem; disinfecting agents and intercalating dyes	antibiotic efflux; reduced permeability to antibiotic	resistance-nodulation-cell division (RND) antibiotic efflux pump; Outer Membrane Porin (Opr)
N164	245	Non-MDRP(CRPA)	Perfect	PDC-5	100	monobactam; carbapenem; cephalosporin; cephamycin; penam	antibiotic inactivation	PDC beta-lactamase
N164	245	Non-MDRP(CRPA)	Perfect	PmpM	100	fluoroquinolone antibiotic; aminoglycoside antibiotic; benzalkonium chloride	antibiotic efflux	multidrug and toxic compound extrusion (MATE) transporter
N164	245	Non-MDRP(CRPA)	Strict	Pseudomonas aeruginosa catB7	99.06	phenicol antibiotic	antibiotic inactivation	chloramphenicol acetyltransferase (CAT)
N164	245	Non-MDRP(CRPA)	Perfect	Pseudomonas aeruginosa CpxR	100	macrolide antibiotic; fluoroquinolone antibiotic; monobactam; aminoglycoside antibiotic; carbapenem; cephalosporin; cephamycin; penam; tetracycline antibiotic; peptide antibiotic; aminocoumarin antibiotic; diaminopyrimidine antibiotic; sulfonamide antibiotic; phenicol antibiotic; penem	antibiotic efflux	resistance-nodulation-cell division (RND) antibiotic efflux pump
N164	245	Non-MDRP(CRPA)	Strict	Pseudomonas aeruginosa emrE	99.09	aminoglycoside antibiotic	antibiotic efflux	small multidrug resistance (SMR) antibiotic efflux pump
N164	245	Non-MDRP(CRPA)	Perfect	Pseudomonas aeruginosa soxR	100	fluoroquinolone antibiotic; cephalosporin; glycylcycline; penam; tetracycline antibiotic; acridine dye; rifamycin antibiotic; phenicol antibiotic; triclosan; disinfecting agents and intercalating dyes	antibiotic target alteration; antibiotic efflux	ATP-binding cassette (ABC) antibiotic efflux pump; major facilitator superfamily (MFS) antibiotic efflux pump; resistance-nodulation-cell division (RND) antibiotic efflux pump
N164	245	Non-MDRP(CRPA)	Perfect	rsmA	100	fluoroquinolone antibiotic; diaminopyrimidine antibiotic; phenicol antibiotic	antibiotic efflux	resistance-nodulation-cell division (RND) antibiotic efflux pump
N164	245	Non-MDRP(CRPA)	Strict	TriA	100	triclosan	antibiotic efflux	resistance-nodulation-cell division (RND) antibiotic efflux pump
N164	245	Non-MDRP(CRPA)	Strict	TriB	99.72	triclosan	antibiotic efflux	resistance-nodulation-cell division (RND) antibiotic efflux pump
N164	245	Non-MDRP(CRPA)	Strict	TriC	99.9	triclosan	antibiotic efflux	resistance-nodulation-cell division (RND) antibiotic efflux pump
N164	245	Non-MDRP(CRPA)	Strict	Type A NfxB	100	macrolide antibiotic; fluoroquinolone antibiotic; cephalosporin; penam; tetracycline antibiotic; aminocoumarin antibiotic; diaminopyrimidine antibiotic; phenicol antibiotic	antibiotic efflux	resistance-nodulation-cell division (RND) antibiotic efflux pump
N164	245	Non-MDRP(CRPA)	Perfect	YajC	100	fluoroquinolone antibiotic; cephalosporin; glycylcycline; penam; tetracycline antibiotic; rifamycin antibiotic; phenicol antibiotic; triclosan	antibiotic efflux	resistance-nodulation-cell division (RND) antibiotic efflux pump
19C38	252	XDRP(CRPA)	Strict	APH(3')-IIb	98.88	aminoglycoside antibiotic	antibiotic inactivation	APH(3')
19C38	252	XDRP(CRPA)	Perfect	arnA	100	peptide antibiotic	antibiotic target alteration	pmr phosphoethanolamine transferase
19C38	252	XDRP(CRPA)	Strict	basR	99.55	peptide antibiotic	antibiotic target alteration; antibiotic efflux	pmr phosphoethanolamine transferase
19C38	252	XDRP(CRPA)	Perfect	basS	100	peptide antibiotic	antibiotic target alteration; antibiotic efflux	pmr phosphoethanolamine transferase
19C38	252	XDRP(CRPA)	Perfect	bcr-1	100	bicyclomycin	antibiotic efflux	major facilitator superfamily (MFS) antibiotic efflux pump
19C38	252	XDRP(CRPA)	Perfect	cprR	100	peptide antibiotic	antibiotic target alteration; antibiotic efflux	pmr phosphoethanolamine transferase
19C38	252	XDRP(CRPA)	Perfect	cprS	100	peptide antibiotic	antibiotic target alteration; antibiotic efflux	pmr phosphoethanolamine transferase
19C38	252	XDRP(CRPA)	Perfect	FosA	100	fosfomycin	antibiotic inactivation	fosfomycin thiol transferase
19C38	252	XDRP(CRPA)	Strict	MexA	99.71	macrolide antibiotic; fluoroquinolone antibiotic; monobactam; carbapenem; cephalosporin; cephamycin; penam; tetracycline antibiotic; peptide antibiotic; aminocoumarin antibiotic; diaminopyrimidine antibiotic; sulfonamide antibiotic; phenicol antibiotic; penem	antibiotic efflux	resistance-nodulation-cell division (RND) antibiotic efflux pump
19C38	252	XDRP(CRPA)	Strict	MexB	99.9	macrolide antibiotic; fluoroquinolone antibiotic; monobactam; carbapenem; cephalosporin; cephamycin; penam; tetracycline antibiotic; peptide antibiotic; aminocoumarin antibiotic; diaminopyrimidine antibiotic; sulfonamide antibiotic; phenicol antibiotic; penem	antibiotic efflux	resistance-nodulation-cell division (RND) antibiotic efflux pump
19C38	252	XDRP(CRPA)	Strict	MexC	99.72	macrolide antibiotic; fluoroquinolone antibiotic; aminoglycoside antibiotic; cephalosporin; penam; tetracycline antibiotic; aminocoumarin antibiotic; diaminopyrimidine antibiotic; phenicol antibiotic	antibiotic efflux	resistance-nodulation-cell division (RND) antibiotic efflux pump
19C38	252	XDRP(CRPA)	Strict	MexD	95.52	macrolide antibiotic; fluoroquinolone antibiotic; aminoglycoside antibiotic; cephalosporin; penam; tetracycline antibiotic; aminocoumarin antibiotic; diaminopyrimidine antibiotic; phenicol antibiotic	antibiotic efflux	resistance-nodulation-cell division (RND) antibiotic efflux pump
19C38	252	XDRP(CRPA)	Strict	MexE	99.76	fluoroquinolone antibiotic; diaminopyrimidine antibiotic; phenicol antibiotic	antibiotic efflux	resistance-nodulation-cell division (RND) antibiotic efflux pump
19C38	252	XDRP(CRPA)	Perfect	MexF	100	fluoroquinolone antibiotic; diaminopyrimidine antibiotic; phenicol antibiotic	antibiotic efflux	resistance-nodulation-cell division (RND) antibiotic efflux pump
19C38	252	XDRP(CRPA)	Perfect	MexG	100	fluoroquinolone antibiotic; tetracycline antibiotic; acridine dye; disinfecting agents and intercalating dyes	antibiotic efflux	resistance-nodulation-cell division (RND) antibiotic efflux pump
19C38	252	XDRP(CRPA)	Perfect	MexH	100	fluoroquinolone antibiotic; tetracycline antibiotic; acridine dye; disinfecting agents and intercalating dyes	antibiotic efflux	resistance-nodulation-cell division (RND) antibiotic efflux pump
19C38	252	XDRP(CRPA)	Perfect	MexI	100	fluoroquinolone antibiotic; tetracycline antibiotic; acridine dye; disinfecting agents and intercalating dyes	antibiotic efflux	resistance-nodulation-cell division (RND) antibiotic efflux pump
19C38	252	XDRP(CRPA)	Perfect	MexJ	100	macrolide antibiotic; tetracycline antibiotic; triclosan	antibiotic efflux	resistance-nodulation-cell division (RND) antibiotic efflux pump
19C38	252	XDRP(CRPA)	Strict	MexK	99.71	macrolide antibiotic; tetracycline antibiotic; triclosan	antibiotic efflux	resistance-nodulation-cell division (RND) antibiotic efflux pump
19C38	252	XDRP(CRPA)	Perfect	MexL	100	macrolide antibiotic; tetracycline antibiotic; triclosan	antibiotic efflux	resistance-nodulation-cell division (RND) antibiotic efflux pump
19C38	252	XDRP(CRPA)	Strict	mexM	98.7	phenicol antibiotic	antibiotic efflux	resistance-nodulation-cell division (RND) antibiotic efflux pump
19C38	252	XDRP(CRPA)	Strict	mexN	99.52	phenicol antibiotic	antibiotic efflux	resistance-nodulation-cell division (RND) antibiotic efflux pump
19C38	252	XDRP(CRPA)	Perfect	mexP	100	macrolide antibiotic; carbapenem; tetracycline antibiotic; acridine dye; diaminopyrimidine antibiotic; phenicol antibiotic; disinfecting agents and intercalating dyes	antibiotic efflux	resistance-nodulation-cell division (RND) antibiotic efflux pump
19C38	252	XDRP(CRPA)	Strict	mexQ	99.34	macrolide antibiotic; carbapenem; tetracycline antibiotic; acridine dye; diaminopyrimidine antibiotic; phenicol antibiotic; disinfecting agents and intercalating dyes	antibiotic efflux	resistance-nodulation-cell division (RND) antibiotic efflux pump
19C38	252	XDRP(CRPA)	Strict	MexR	100	macrolide antibiotic; fluoroquinolone antibiotic; monobactam; carbapenem; cephalosporin; cephamycin; penam; tetracycline antibiotic; peptide antibiotic; aminocoumarin antibiotic; diaminopyrimidine antibiotic; sulfonamide antibiotic; phenicol antibiotic; penem	antibiotic target alteration; antibiotic efflux	resistance-nodulation-cell division (RND) antibiotic efflux pump
19C38	252	XDRP(CRPA)	Strict	MexS	100	fluoroquinolone antibiotic; diaminopyrimidine antibiotic; phenicol antibiotic	antibiotic efflux	resistance-nodulation-cell division (RND) antibiotic efflux pump
19C38	252	XDRP(CRPA)	Strict	MexT	99.63	fluoroquinolone antibiotic; diaminopyrimidine antibiotic; phenicol antibiotic	antibiotic efflux	resistance-nodulation-cell division (RND) antibiotic efflux pump
19C38	252	XDRP(CRPA)	Strict	MexV	99.47	macrolide antibiotic; fluoroquinolone antibiotic; tetracycline antibiotic; acridine dye; phenicol antibiotic; disinfecting agents and intercalating dyes	antibiotic efflux	resistance-nodulation-cell division (RND) antibiotic efflux pump
19C38	252	XDRP(CRPA)	Perfect	MexW	100	macrolide antibiotic; fluoroquinolone antibiotic; tetracycline antibiotic; acridine dye; phenicol antibiotic; disinfecting agents and intercalating dyes	antibiotic efflux	resistance-nodulation-cell division (RND) antibiotic efflux pump
19C38	252	XDRP(CRPA)	Strict	mexY	93.69	macrolide antibiotic; fluoroquinolone antibiotic; aminoglycoside antibiotic; carbapenem; cephalosporin; cephamycin; penam; tetracycline antibiotic; acridine dye; phenicol antibiotic; disinfecting agents and intercalating dyes	antibiotic efflux	resistance-nodulation-cell division (RND) antibiotic efflux pump
19C38	252	XDRP(CRPA)	Strict	MexZ	99.52	macrolide antibiotic; fluoroquinolone antibiotic; aminoglycoside antibiotic; carbapenem; cephalosporin; cephamycin; penam; tetracycline antibiotic; acridine dye; phenicol antibiotic; disinfecting agents and intercalating dyes	antibiotic efflux	resistance-nodulation-cell division (RND) antibiotic efflux pump
19C38	252	XDRP(CRPA)	Strict	MuxA	99.3	macrolide antibiotic; monobactam; tetracycline antibiotic; aminocoumarin antibiotic	antibiotic efflux	resistance-nodulation-cell division (RND) antibiotic efflux pump
19C38	252	XDRP(CRPA)	Perfect	MuxB	100	macrolide antibiotic; monobactam; tetracycline antibiotic; aminocoumarin antibiotic	antibiotic efflux	resistance-nodulation-cell division (RND) antibiotic efflux pump
19C38	252	XDRP(CRPA)	Strict	MuxC	99.9	macrolide antibiotic; monobactam; tetracycline antibiotic; aminocoumarin antibiotic	antibiotic efflux	resistance-nodulation-cell division (RND) antibiotic efflux pump
19C38	252	XDRP(CRPA)	Strict	nalC	99.53	macrolide antibiotic; fluoroquinolone antibiotic; monobactam; carbapenem; cephalosporin; cephamycin; penam; tetracycline antibiotic; peptide antibiotic; aminocoumarin antibiotic; diaminopyrimidine antibiotic; sulfonamide antibiotic; phenicol antibiotic; penem	antibiotic efflux	resistance-nodulation-cell division (RND) antibiotic efflux pump
19C38	252	XDRP(CRPA)	Strict	nalD	100	macrolide antibiotic; fluoroquinolone antibiotic; monobactam; carbapenem; cephalosporin; cephamycin; penam; tetracycline antibiotic; peptide antibiotic; aminocoumarin antibiotic; diaminopyrimidine antibiotic; sulfonamide antibiotic; phenicol antibiotic; penem	antibiotic efflux	resistance-nodulation-cell division (RND) antibiotic efflux pump
19C38	252	XDRP(CRPA)	Strict	OpmB	98.8	macrolide antibiotic; monobactam; tetracycline antibiotic; aminocoumarin antibiotic	antibiotic efflux	resistance-nodulation-cell division (RND) antibiotic efflux pump
19C38	252	XDRP(CRPA)	Strict	OpmD	99.59	fluoroquinolone antibiotic; tetracycline antibiotic; acridine dye; disinfecting agents and intercalating dyes	antibiotic efflux	resistance-nodulation-cell division (RND) antibiotic efflux pump
19C38	252	XDRP(CRPA)	Strict	opmE	99.19	macrolide antibiotic; carbapenem; tetracycline antibiotic; acridine dye; diaminopyrimidine antibiotic; phenicol antibiotic; disinfecting agents and intercalating dyes	antibiotic efflux	resistance-nodulation-cell division (RND) antibiotic efflux pump
19C38	252	XDRP(CRPA)	Strict	OpmH	99.59	triclosan	antibiotic efflux	resistance-nodulation-cell division (RND) antibiotic efflux pump
19C38	252	XDRP(CRPA)	Strict	OprJ	99.16	macrolide antibiotic; fluoroquinolone antibiotic; aminoglycoside antibiotic; cephalosporin; penam; tetracycline antibiotic; aminocoumarin antibiotic; diaminopyrimidine antibiotic; phenicol antibiotic	antibiotic efflux	resistance-nodulation-cell division (RND) antibiotic efflux pump
19C38	252	XDRP(CRPA)	Perfect	OprM	100	macrolide antibiotic; fluoroquinolone antibiotic; monobactam; aminoglycoside antibiotic; carbapenem; cephalosporin; cephamycin; penam; tetracycline antibiotic; peptide antibiotic; acridine dye; aminocoumarin antibiotic; diaminopyrimidine antibiotic; sulfonamide antibiotic; phenicol antibiotic; penem; disinfecting agents and intercalating dyes	antibiotic efflux	resistance-nodulation-cell division (RND) antibiotic efflux pump
19C38	252	XDRP(CRPA)	Perfect	OprN	100	fluoroquinolone antibiotic; diaminopyrimidine antibiotic; phenicol antibiotic	antibiotic efflux	resistance-nodulation-cell division (RND) antibiotic efflux pump
19C38	252	XDRP(CRPA)	Perfect	OXA-486	100	carbapenem; cephalosporin; penam	antibiotic inactivation	OXA beta-lactamase
19C38	252	XDRP(CRPA)	Perfect	ParR	100	macrolide antibiotic; fluoroquinolone antibiotic; monobactam; aminoglycoside antibiotic; carbapenem; cephalosporin; cephamycin; penam; tetracycline antibiotic; acridine dye; phenicol antibiotic; penem; disinfecting agents and intercalating dyes	antibiotic efflux; reduced permeability to antibiotic	resistance-nodulation-cell division (RND) antibiotic efflux pump; Outer Membrane Porin (Opr)
19C38	252	XDRP(CRPA)	Strict	ParS	99.77	macrolide antibiotic; fluoroquinolone antibiotic; monobactam; aminoglycoside antibiotic; carbapenem; cephalosporin; cephamycin; penam; tetracycline antibiotic; acridine dye; phenicol antibiotic; penem; disinfecting agents and intercalating dyes	antibiotic efflux; reduced permeability to antibiotic	resistance-nodulation-cell division (RND) antibiotic efflux pump; Outer Membrane Porin (Opr)
19C38	252	XDRP(CRPA)	Strict	PDC-3	99.75	monobactam; carbapenem; cephalosporin; cephamycin; penam	antibiotic inactivation	PDC beta-lactamase
19C38	252	XDRP(CRPA)	Perfect	PmpM	100	fluoroquinolone antibiotic; aminoglycoside antibiotic; benzalkonium chloride	antibiotic efflux	multidrug and toxic compound extrusion (MATE) transporter
19C38	252	XDRP(CRPA)	Perfect	Pseudomonas aeruginosa catB7	100	phenicol antibiotic	antibiotic inactivation	chloramphenicol acetyltransferase (CAT)
19C38	252	XDRP(CRPA)	Perfect	Pseudomonas aeruginosa CpxR	100	macrolide antibiotic; fluoroquinolone antibiotic; monobactam; aminoglycoside antibiotic; carbapenem; cephalosporin; cephamycin; penam; tetracycline antibiotic; peptide antibiotic; aminocoumarin antibiotic; diaminopyrimidine antibiotic; sulfonamide antibiotic; phenicol antibiotic; penem	antibiotic efflux	resistance-nodulation-cell division (RND) antibiotic efflux pump
19C38	252	XDRP(CRPA)	Perfect	Pseudomonas aeruginosa emrE	100	aminoglycoside antibiotic	antibiotic efflux	small multidrug resistance (SMR) antibiotic efflux pump
19C38	252	XDRP(CRPA)	Strict	Pseudomonas aeruginosa gyrA conferring resistance to fluoroquinolones	99.67	fluoroquinolone antibiotic	antibiotic target alteration	fluoroquinolone resistant gyrA
19C38	252	XDRP(CRPA)	Perfect	rsmA	100	fluoroquinolone antibiotic; diaminopyrimidine antibiotic; phenicol antibiotic	antibiotic efflux	resistance-nodulation-cell division (RND) antibiotic efflux pump
19C38	252	XDRP(CRPA)	Perfect	TriA	100	triclosan	antibiotic efflux	resistance-nodulation-cell division (RND) antibiotic efflux pump
19C38	252	XDRP(CRPA)	Strict	TriB	99.72	triclosan	antibiotic efflux	resistance-nodulation-cell division (RND) antibiotic efflux pump
19C38	252	XDRP(CRPA)	Perfect	TriC	100	triclosan	antibiotic efflux	resistance-nodulation-cell division (RND) antibiotic efflux pump
19C38	252	XDRP(CRPA)	Strict	Type A NfxB	100	macrolide antibiotic; fluoroquinolone antibiotic; cephalosporin; penam; tetracycline antibiotic; aminocoumarin antibiotic; diaminopyrimidine antibiotic; phenicol antibiotic	antibiotic efflux	resistance-nodulation-cell division (RND) antibiotic efflux pump
19C38	252	XDRP(CRPA)	Perfect	YajC	100	fluoroquinolone antibiotic; cephalosporin; glycylcycline; penam; tetracycline antibiotic; rifamycin antibiotic; phenicol antibiotic; triclosan	antibiotic efflux	resistance-nodulation-cell division (RND) antibiotic efflux pump
K326_1	463	XDRP(CRPA)	Strict	MuxA	99.77	macrolide antibiotic; monobactam; tetracycline antibiotic; aminocoumarin antibiotic	antibiotic efflux	resistance-nodulation-cell division (RND) antibiotic efflux pump
K326_1	463	XDRP(CRPA)	Perfect	MuxB	100	macrolide antibiotic; monobactam; tetracycline antibiotic; aminocoumarin antibiotic	antibiotic efflux	resistance-nodulation-cell division (RND) antibiotic efflux pump
K326_1	463	XDRP(CRPA)	Perfect	MuxC	100	macrolide antibiotic; monobactam; tetracycline antibiotic; aminocoumarin antibiotic	antibiotic efflux	resistance-nodulation-cell division (RND) antibiotic efflux pump
K326_1	463	XDRP(CRPA)	Strict	OpmB	99.8	macrolide antibiotic; monobactam; tetracycline antibiotic; aminocoumarin antibiotic	antibiotic efflux	resistance-nodulation-cell division (RND) antibiotic efflux pump
18C42	532	MDRP(CRPA)	Strict	MuxA	99.77	macrolide antibiotic; monobactam; tetracycline antibiotic; aminocoumarin antibiotic	antibiotic efflux	resistance-nodulation-cell division (RND) antibiotic efflux pump
18C47	532	XDRP(CRPA)	Strict	MuxA	99.77	macrolide antibiotic; monobactam; tetracycline antibiotic; aminocoumarin antibiotic	antibiotic efflux	resistance-nodulation-cell division (RND) antibiotic efflux pump
N538	532	Non-MDRP(CRPA)	Strict	MuxA	99.77	macrolide antibiotic; monobactam; tetracycline antibiotic; aminocoumarin antibiotic	antibiotic efflux	resistance-nodulation-cell division (RND) antibiotic efflux pump
18C42	532	MDRP(CRPA)	Perfect	MuxB	100	macrolide antibiotic; monobactam; tetracycline antibiotic; aminocoumarin antibiotic	antibiotic efflux	resistance-nodulation-cell division (RND) antibiotic efflux pump
18C47	532	XDRP(CRPA)	Perfect	MuxB	100	macrolide antibiotic; monobactam; tetracycline antibiotic; aminocoumarin antibiotic	antibiotic efflux	resistance-nodulation-cell division (RND) antibiotic efflux pump
N538	532	Non-MDRP(CRPA)	Perfect	MuxB	100	macrolide antibiotic; monobactam; tetracycline antibiotic; aminocoumarin antibiotic	antibiotic efflux	resistance-nodulation-cell division (RND) antibiotic efflux pump
18C42	532	MDRP(CRPA)	Strict	MuxC	99.9	macrolide antibiotic; monobactam; tetracycline antibiotic; aminocoumarin antibiotic	antibiotic efflux	resistance-nodulation-cell division (RND) antibiotic efflux pump
18C47	532	XDRP(CRPA)	Strict	MuxC	99.9	macrolide antibiotic; monobactam; tetracycline antibiotic; aminocoumarin antibiotic	antibiotic efflux	resistance-nodulation-cell division (RND) antibiotic efflux pump
N538	532	Non-MDRP(CRPA)	Strict	MuxC	99.9	macrolide antibiotic; monobactam; tetracycline antibiotic; aminocoumarin antibiotic	antibiotic efflux	resistance-nodulation-cell division (RND) antibiotic efflux pump
18C42	532	MDRP(CRPA)	Strict	OpmB	98.8	macrolide antibiotic; monobactam; tetracycline antibiotic; aminocoumarin antibiotic	antibiotic efflux	resistance-nodulation-cell division (RND) antibiotic efflux pump
18C47	532	XDRP(CRPA)	Strict	OpmB	98.8	macrolide antibiotic; monobactam; tetracycline antibiotic; aminocoumarin antibiotic	antibiotic efflux	resistance-nodulation-cell division (RND) antibiotic efflux pump
N538	532	Non-MDRP(CRPA)	Strict	OpmB	98.8	macrolide antibiotic; monobactam; tetracycline antibiotic; aminocoumarin antibiotic	antibiotic efflux	resistance-nodulation-cell division (RND) antibiotic efflux pump
N534	699	Non-MDRP(CRPA)	Perfect	MuxA	100	macrolide antibiotic; monobactam; tetracycline antibiotic; aminocoumarin antibiotic	antibiotic efflux	resistance-nodulation-cell division (RND) antibiotic efflux pump
N534	699	Non-MDRP(CRPA)	Perfect	MuxB	100	macrolide antibiotic; monobactam; tetracycline antibiotic; aminocoumarin antibiotic	antibiotic efflux	resistance-nodulation-cell division (RND) antibiotic efflux pump
N534	699	Non-MDRP(CRPA)	Perfect	MuxC	100	macrolide antibiotic; monobactam; tetracycline antibiotic; aminocoumarin antibiotic	antibiotic efflux	resistance-nodulation-cell division (RND) antibiotic efflux pump
N534	699	Non-MDRP(CRPA)	Strict	OpmB	99.8	macrolide antibiotic; monobactam; tetracycline antibiotic; aminocoumarin antibiotic	antibiotic efflux	resistance-nodulation-cell division (RND) antibiotic efflux pump
K534_1	773	XDRP(CRPA)	Strict	MuxA	99.77	macrolide antibiotic; monobactam; tetracycline antibiotic; aminocoumarin antibiotic	antibiotic efflux	resistance-nodulation-cell division (RND) antibiotic efflux pump
K961	773	XDRP(CRPA)	Strict	MuxA	99.77	macrolide antibiotic; monobactam; tetracycline antibiotic; aminocoumarin antibiotic	antibiotic efflux	resistance-nodulation-cell division (RND) antibiotic efflux pump
L293	773	Non-MDRP(CRPA)	Strict	MuxA	99.77	macrolide antibiotic; monobactam; tetracycline antibiotic; aminocoumarin antibiotic	antibiotic efflux	resistance-nodulation-cell division (RND) antibiotic efflux pump
M423	773	MDRP(CRPA)	Strict	MuxA	99.77	macrolide antibiotic; monobactam; tetracycline antibiotic; aminocoumarin antibiotic	antibiotic efflux	resistance-nodulation-cell division (RND) antibiotic efflux pump
K534_1	773	XDRP(CRPA)	Strict	MuxB	99.9	macrolide antibiotic; monobactam; tetracycline antibiotic; aminocoumarin antibiotic	antibiotic efflux	resistance-nodulation-cell division (RND) antibiotic efflux pump
K961	773	XDRP(CRPA)	Strict	MuxB	99.9	macrolide antibiotic; monobactam; tetracycline antibiotic; aminocoumarin antibiotic	antibiotic efflux	resistance-nodulation-cell division (RND) antibiotic efflux pump
L293	773	Non-MDRP(CRPA)	Strict	MuxB	99.9	macrolide antibiotic; monobactam; tetracycline antibiotic; aminocoumarin antibiotic	antibiotic efflux	resistance-nodulation-cell division (RND) antibiotic efflux pump
M423	773	MDRP(CRPA)	Strict	MuxB	99.9	macrolide antibiotic; monobactam; tetracycline antibiotic; aminocoumarin antibiotic	antibiotic efflux	resistance-nodulation-cell division (RND) antibiotic efflux pump
K534_1	773	XDRP(CRPA)	Perfect	MuxC	100	macrolide antibiotic; monobactam; tetracycline antibiotic; aminocoumarin antibiotic	antibiotic efflux	resistance-nodulation-cell division (RND) antibiotic efflux pump
K961	773	XDRP(CRPA)	Perfect	MuxC	100	macrolide antibiotic; monobactam; tetracycline antibiotic; aminocoumarin antibiotic	antibiotic efflux	resistance-nodulation-cell division (RND) antibiotic efflux pump
L293	773	Non-MDRP(CRPA)	Perfect	MuxC	100	macrolide antibiotic; monobactam; tetracycline antibiotic; aminocoumarin antibiotic	antibiotic efflux	resistance-nodulation-cell division (RND) antibiotic efflux pump
M423	773	MDRP(CRPA)	Perfect	MuxC	100	macrolide antibiotic; monobactam; tetracycline antibiotic; aminocoumarin antibiotic	antibiotic efflux	resistance-nodulation-cell division (RND) antibiotic efflux pump
K534_1	773	XDRP(CRPA)	Strict	OpmB	98.6	macrolide antibiotic; monobactam; tetracycline antibiotic; aminocoumarin antibiotic	antibiotic efflux	resistance-nodulation-cell division (RND) antibiotic efflux pump
K961	773	XDRP(CRPA)	Strict	OpmB	98.6	macrolide antibiotic; monobactam; tetracycline antibiotic; aminocoumarin antibiotic	antibiotic efflux	resistance-nodulation-cell division (RND) antibiotic efflux pump
L293	773	Non-MDRP(CRPA)	Strict	OpmB	98.6	macrolide antibiotic; monobactam; tetracycline antibiotic; aminocoumarin antibiotic	antibiotic efflux	resistance-nodulation-cell division (RND) antibiotic efflux pump
M423	773	MDRP(CRPA)	Strict	OpmB	98.6	macrolide antibiotic; monobactam; tetracycline antibiotic; aminocoumarin antibiotic	antibiotic efflux	resistance-nodulation-cell division (RND) antibiotic efflux pump
J727	235	XDRP(CRPA)	Perfect	msrE	100	macrolide antibiotic; lincosamide antibiotic; streptogramin antibiotic; tetracycline antibiotic; oxazolidinone antibiotic; phenicol antibiotic; pleuromutilin antibiotic	antibiotic target protection	ABC-F ATP-binding cassette ribosomal protection protein
L749	235	XDRP(CRPA)	Perfect	msrE	100	macrolide antibiotic; lincosamide antibiotic; streptogramin antibiotic; tetracycline antibiotic; oxazolidinone antibiotic; phenicol antibiotic; pleuromutilin antibiotic	antibiotic target protection	ABC-F ATP-binding cassette ribosomal protection protein
K534_1	773	XDRP(CRPA)	Strict	msrE	99.8	macrolide antibiotic; lincosamide antibiotic; streptogramin antibiotic; tetracycline antibiotic; oxazolidinone antibiotic; phenicol antibiotic; pleuromutilin antibiotic	antibiotic target protection	ABC-F ATP-binding cassette ribosomal protection protein
20C01	108	XDRP(CRPA)	Strict	MexV	99.47	macrolide antibiotic; fluoroquinolone antibiotic; tetracycline antibiotic; acridine dye; phenicol antibiotic; disinfecting agents and intercalating dyes	antibiotic efflux	resistance-nodulation-cell division (RND) antibiotic efflux pump
20C01	108	XDRP(CRPA)	Perfect	MexW	100	macrolide antibiotic; fluoroquinolone antibiotic; tetracycline antibiotic; acridine dye; phenicol antibiotic; disinfecting agents and intercalating dyes	antibiotic efflux	resistance-nodulation-cell division (RND) antibiotic efflux pump
19C20	111	MDRP(CRPA)	Strict	MexV	99.73	macrolide antibiotic; fluoroquinolone antibiotic; tetracycline antibiotic; acridine dye; phenicol antibiotic; disinfecting agents and intercalating dyes	antibiotic efflux	resistance-nodulation-cell division (RND) antibiotic efflux pump
Q287_1	111	MDRP(CRPA)	Strict	MexV	99.73	macrolide antibiotic; fluoroquinolone antibiotic; tetracycline antibiotic; acridine dye; phenicol antibiotic; disinfecting agents and intercalating dyes	antibiotic efflux	resistance-nodulation-cell division (RND) antibiotic efflux pump
19C20	111	MDRP(CRPA)	Perfect	MexW	100	macrolide antibiotic; fluoroquinolone antibiotic; tetracycline antibiotic; acridine dye; phenicol antibiotic; disinfecting agents and intercalating dyes	antibiotic efflux	resistance-nodulation-cell division (RND) antibiotic efflux pump
Q287_1	111	MDRP(CRPA)	Perfect	MexW	100	macrolide antibiotic; fluoroquinolone antibiotic; tetracycline antibiotic; acridine dye; phenicol antibiotic; disinfecting agents and intercalating dyes	antibiotic efflux	resistance-nodulation-cell division (RND) antibiotic efflux pump
20C32	179	XDRP(CRPA)	Strict	MexV	99.47	macrolide antibiotic; fluoroquinolone antibiotic; tetracycline antibiotic; acridine dye; phenicol antibiotic; disinfecting agents and intercalating dyes	antibiotic efflux	resistance-nodulation-cell division (RND) antibiotic efflux pump
20C32	179	XDRP(CRPA)	Strict	MexW	99.9	macrolide antibiotic; fluoroquinolone antibiotic; tetracycline antibiotic; acridine dye; phenicol antibiotic; disinfecting agents and intercalating dyes	antibiotic efflux	resistance-nodulation-cell division (RND) antibiotic efflux pump
J727	235	XDRP(CRPA)	Strict	MexV	99.2	macrolide antibiotic; fluoroquinolone antibiotic; tetracycline antibiotic; acridine dye; phenicol antibiotic; disinfecting agents and intercalating dyes	antibiotic efflux	resistance-nodulation-cell division (RND) antibiotic efflux pump
L749	235	XDRP(CRPA)	Strict	MexV	99.2	macrolide antibiotic; fluoroquinolone antibiotic; tetracycline antibiotic; acridine dye; phenicol antibiotic; disinfecting agents and intercalating dyes	antibiotic efflux	resistance-nodulation-cell division (RND) antibiotic efflux pump
Q10	235	XDRP(CRPA)	Strict	MexV	99.2	macrolide antibiotic; fluoroquinolone antibiotic; tetracycline antibiotic; acridine dye; phenicol antibiotic; disinfecting agents and intercalating dyes	antibiotic efflux	resistance-nodulation-cell division (RND) antibiotic efflux pump
J727	235	XDRP(CRPA)	Strict	MexW	99.8	macrolide antibiotic; fluoroquinolone antibiotic; tetracycline antibiotic; acridine dye; phenicol antibiotic; disinfecting agents and intercalating dyes	antibiotic efflux	resistance-nodulation-cell division (RND) antibiotic efflux pump
L749	235	XDRP(CRPA)	Strict	MexW	99.8	macrolide antibiotic; fluoroquinolone antibiotic; tetracycline antibiotic; acridine dye; phenicol antibiotic; disinfecting agents and intercalating dyes	antibiotic efflux	resistance-nodulation-cell division (RND) antibiotic efflux pump
Q10	235	XDRP(CRPA)	Strict	MexW	99.8	macrolide antibiotic; fluoroquinolone antibiotic; tetracycline antibiotic; acridine dye; phenicol antibiotic; disinfecting agents and intercalating dyes	antibiotic efflux	resistance-nodulation-cell division (RND) antibiotic efflux pump
18C57	244	MDRP(CRPA)	Strict	MexV	99.73	macrolide antibiotic; fluoroquinolone antibiotic; tetracycline antibiotic; acridine dye; phenicol antibiotic; disinfecting agents and intercalating dyes	antibiotic efflux	resistance-nodulation-cell division (RND) antibiotic efflux pump
19C07	244	MDRP	Strict	MexV	99.73	macrolide antibiotic; fluoroquinolone antibiotic; tetracycline antibiotic; acridine dye; phenicol antibiotic; disinfecting agents and intercalating dyes	antibiotic efflux	resistance-nodulation-cell division (RND) antibiotic efflux pump
19C24	244	MDRP(CRPA)	Strict	MexV	99.73	macrolide antibiotic; fluoroquinolone antibiotic; tetracycline antibiotic; acridine dye; phenicol antibiotic; disinfecting agents and intercalating dyes	antibiotic efflux	resistance-nodulation-cell division (RND) antibiotic efflux pump
19C37	244	MDRP(CRPA)	Strict	MexV	99.73	macrolide antibiotic; fluoroquinolone antibiotic; tetracycline antibiotic; acridine dye; phenicol antibiotic; disinfecting agents and intercalating dyes	antibiotic efflux	resistance-nodulation-cell division (RND) antibiotic efflux pump
19C69	244	XDRP(CRPA)	Strict	MexV	99.73	macrolide antibiotic; fluoroquinolone antibiotic; tetracycline antibiotic; acridine dye; phenicol antibiotic; disinfecting agents and intercalating dyes	antibiotic efflux	resistance-nodulation-cell division (RND) antibiotic efflux pump
K806	244	MDRP(CRPA)	Strict	MexV	99.73	macrolide antibiotic; fluoroquinolone antibiotic; tetracycline antibiotic; acridine dye; phenicol antibiotic; disinfecting agents and intercalating dyes	antibiotic efflux	resistance-nodulation-cell division (RND) antibiotic efflux pump
L968	244	MDRP(CRPA)	Strict	MexV	99.73	macrolide antibiotic; fluoroquinolone antibiotic; tetracycline antibiotic; acridine dye; phenicol antibiotic; disinfecting agents and intercalating dyes	antibiotic efflux	resistance-nodulation-cell division (RND) antibiotic efflux pump
M659	244	MDRP(CRPA)	Strict	MexV	99.47	macrolide antibiotic; fluoroquinolone antibiotic; tetracycline antibiotic; acridine dye; phenicol antibiotic; disinfecting agents and intercalating dyes	antibiotic efflux	resistance-nodulation-cell division (RND) antibiotic efflux pump
R557	244	MDRP(CRPA)	Strict	MexV	99.47	macrolide antibiotic; fluoroquinolone antibiotic; tetracycline antibiotic; acridine dye; phenicol antibiotic; disinfecting agents and intercalating dyes	antibiotic efflux	resistance-nodulation-cell division (RND) antibiotic efflux pump
18C57	244	MDRP(CRPA)	Strict	MexW	99.9	macrolide antibiotic; fluoroquinolone antibiotic; tetracycline antibiotic; acridine dye; phenicol antibiotic; disinfecting agents and intercalating dyes	antibiotic efflux	resistance-nodulation-cell division (RND) antibiotic efflux pump
19C07	244	MDRP	Strict	MexW	99.9	macrolide antibiotic; fluoroquinolone antibiotic; tetracycline antibiotic; acridine dye; phenicol antibiotic; disinfecting agents and intercalating dyes	antibiotic efflux	resistance-nodulation-cell division (RND) antibiotic efflux pump
19C24	244	MDRP(CRPA)	Strict	MexW	99.9	macrolide antibiotic; fluoroquinolone antibiotic; tetracycline antibiotic; acridine dye; phenicol antibiotic; disinfecting agents and intercalating dyes	antibiotic efflux	resistance-nodulation-cell division (RND) antibiotic efflux pump
19C37	244	MDRP(CRPA)	Strict	MexW	99.9	macrolide antibiotic; fluoroquinolone antibiotic; tetracycline antibiotic; acridine dye; phenicol antibiotic; disinfecting agents and intercalating dyes	antibiotic efflux	resistance-nodulation-cell division (RND) antibiotic efflux pump
19C69	244	XDRP(CRPA)	Strict	MexW	99.9	macrolide antibiotic; fluoroquinolone antibiotic; tetracycline antibiotic; acridine dye; phenicol antibiotic; disinfecting agents and intercalating dyes	antibiotic efflux	resistance-nodulation-cell division (RND) antibiotic efflux pump
K806	244	MDRP(CRPA)	Strict	MexW	99.9	macrolide antibiotic; fluoroquinolone antibiotic; tetracycline antibiotic; acridine dye; phenicol antibiotic; disinfecting agents and intercalating dyes	antibiotic efflux	resistance-nodulation-cell division (RND) antibiotic efflux pump
L968	244	MDRP(CRPA)	Strict	MexW	99.9	macrolide antibiotic; fluoroquinolone antibiotic; tetracycline antibiotic; acridine dye; phenicol antibiotic; disinfecting agents and intercalating dyes	antibiotic efflux	resistance-nodulation-cell division (RND) antibiotic efflux pump
M659	244	MDRP(CRPA)	Perfect	MexW	100	macrolide antibiotic; fluoroquinolone antibiotic; tetracycline antibiotic; acridine dye; phenicol antibiotic; disinfecting agents and intercalating dyes	antibiotic efflux	resistance-nodulation-cell division (RND) antibiotic efflux pump
R557	244	MDRP(CRPA)	Perfect	MexW	100	macrolide antibiotic; fluoroquinolone antibiotic; tetracycline antibiotic; acridine dye; phenicol antibiotic; disinfecting agents and intercalating dyes	antibiotic efflux	resistance-nodulation-cell division (RND) antibiotic efflux pump
18C51	253	XDRP(CRPA)	Strict	MexV	99.47	macrolide antibiotic; fluoroquinolone antibiotic; tetracycline antibiotic; acridine dye; phenicol antibiotic; disinfecting agents and intercalating dyes	antibiotic efflux	resistance-nodulation-cell division (RND) antibiotic efflux pump
18C52	253	XDRP	Strict	MexV	99.47	macrolide antibiotic; fluoroquinolone antibiotic; tetracycline antibiotic; acridine dye; phenicol antibiotic; disinfecting agents and intercalating dyes	antibiotic efflux	resistance-nodulation-cell division (RND) antibiotic efflux pump
19C39	253	MDRP(CRPA)	Strict	MexV	99.47	macrolide antibiotic; fluoroquinolone antibiotic; tetracycline antibiotic; acridine dye; phenicol antibiotic; disinfecting agents and intercalating dyes	antibiotic efflux	resistance-nodulation-cell division (RND) antibiotic efflux pump
19C57	253	XDRP(CRPA)	Strict	MexV	99.47	macrolide antibiotic; fluoroquinolone antibiotic; tetracycline antibiotic; acridine dye; phenicol antibiotic; disinfecting agents and intercalating dyes	antibiotic efflux	resistance-nodulation-cell division (RND) antibiotic efflux pump
20C49	253	MDRP(CRPA)	Strict	MexV	99.47	macrolide antibiotic; fluoroquinolone antibiotic; tetracycline antibiotic; acridine dye; phenicol antibiotic; disinfecting agents and intercalating dyes	antibiotic efflux	resistance-nodulation-cell division (RND) antibiotic efflux pump
18C51	253	XDRP(CRPA)	Strict	MexW	99.9	macrolide antibiotic; fluoroquinolone antibiotic; tetracycline antibiotic; acridine dye; phenicol antibiotic; disinfecting agents and intercalating dyes	antibiotic efflux	resistance-nodulation-cell division (RND) antibiotic efflux pump
18C52	253	XDRP	Strict	MexW	99.9	macrolide antibiotic; fluoroquinolone antibiotic; tetracycline antibiotic; acridine dye; phenicol antibiotic; disinfecting agents and intercalating dyes	antibiotic efflux	resistance-nodulation-cell division (RND) antibiotic efflux pump
19C39	253	MDRP(CRPA)	Perfect	MexW	100	macrolide antibiotic; fluoroquinolone antibiotic; tetracycline antibiotic; acridine dye; phenicol antibiotic; disinfecting agents and intercalating dyes	antibiotic efflux	resistance-nodulation-cell division (RND) antibiotic efflux pump
19C57	253	XDRP(CRPA)	Strict	MexW	99.9	macrolide antibiotic; fluoroquinolone antibiotic; tetracycline antibiotic; acridine dye; phenicol antibiotic; disinfecting agents and intercalating dyes	antibiotic efflux	resistance-nodulation-cell division (RND) antibiotic efflux pump
20C49	253	MDRP(CRPA)	Strict	MexW	99.9	macrolide antibiotic; fluoroquinolone antibiotic; tetracycline antibiotic; acridine dye; phenicol antibiotic; disinfecting agents and intercalating dyes	antibiotic efflux	resistance-nodulation-cell division (RND) antibiotic efflux pump
20C20	260	MDRP(CRPA)	Strict	MexV	99.73	macrolide antibiotic; fluoroquinolone antibiotic; tetracycline antibiotic; acridine dye; phenicol antibiotic; disinfecting agents and intercalating dyes	antibiotic efflux	resistance-nodulation-cell division (RND) antibiotic efflux pump
M816	260	MDRP(CRPA)	Strict	MexV	99.73	macrolide antibiotic; fluoroquinolone antibiotic; tetracycline antibiotic; acridine dye; phenicol antibiotic; disinfecting agents and intercalating dyes	antibiotic efflux	resistance-nodulation-cell division (RND) antibiotic efflux pump
20C20	260	MDRP(CRPA)	Strict	MexW	99.8	macrolide antibiotic; fluoroquinolone antibiotic; tetracycline antibiotic; acridine dye; phenicol antibiotic; disinfecting agents and intercalating dyes	antibiotic efflux	resistance-nodulation-cell division (RND) antibiotic efflux pump
M816	260	MDRP(CRPA)	Strict	MexW	99.8	macrolide antibiotic; fluoroquinolone antibiotic; tetracycline antibiotic; acridine dye; phenicol antibiotic; disinfecting agents and intercalating dyes	antibiotic efflux	resistance-nodulation-cell division (RND) antibiotic efflux pump
18C43	274	MDRP(CRPA)	Strict	MexV	99.47	macrolide antibiotic; fluoroquinolone antibiotic; tetracycline antibiotic; acridine dye; phenicol antibiotic; disinfecting agents and intercalating dyes	antibiotic efflux	resistance-nodulation-cell division (RND) antibiotic efflux pump
18C48	274	MDRP(CRPA)	Strict	MexV	99.47	macrolide antibiotic; fluoroquinolone antibiotic; tetracycline antibiotic; acridine dye; phenicol antibiotic; disinfecting agents and intercalating dyes	antibiotic efflux	resistance-nodulation-cell division (RND) antibiotic efflux pump
19C14	274	Non-MDRP(CRPA)	Strict	MexV	99.47	macrolide antibiotic; fluoroquinolone antibiotic; tetracycline antibiotic; acridine dye; phenicol antibiotic; disinfecting agents and intercalating dyes	antibiotic efflux	resistance-nodulation-cell division (RND) antibiotic efflux pump
[truncated: 10,499 more rows]
